# Supplementary material for: Synthesis, Crystal Structure, and Electrochemical Investigation of a New Trithiane-Derived Compound for High-Performance Supercapacitors
Source: ACS Omega. 2025 Sep 3;10(36):41595–607. doi: 10.1021/acsomega.5c05184 (PMC12444602; doi:10.1021/acsomega.5c05184)
Supplement: Supplementary file 2 [file ao5c05184_si_002.cif]

 
data_shelx
 
_audit_creation_method            'SHELXL-2018/3'
_shelx_SHELXL_version_number      '2018/3'
_chemical_name_systematic         ?
_chemical_name_common             ?
_chemical_melting_point           ?
_chemical_formula_moiety          'C24 H24 O6 S3'
_chemical_formula_sum
 'C24 H24 O6 S3'
_chemical_formula_weight          504.61

loop_
 _atom_type_symbol
 _atom_type_description
 _atom_type_scat_dispersion_real
 _atom_type_scat_dispersion_imag
 _atom_type_scat_source
 'C'  'C'   0.0033   0.0016
 'International Tables Vol C Tables 4.2.6.8 and 6.1.1.4'
 'H'  'H'   0.0000   0.0000
 'International Tables Vol C Tables 4.2.6.8 and 6.1.1.4'
 'Ag'  'Ag'  -0.8971   1.1015
 'International Tables Vol C Tables 4.2.6.8 and 6.1.1.4'
 'N'  'N'   0.0061   0.0033
 'International Tables Vol C Tables 4.2.6.8 and 6.1.1.4'
 'O'  'O'   0.0106   0.0060
 'International Tables Vol C Tables 4.2.6.8 and 6.1.1.4'
 'Cl'  'Cl'   0.1484   0.1585
 'International Tables Vol C Tables 4.2.6.8 and 6.1.1.4'
 'S'  'S'   0.1246   0.1234
 'International Tables Vol C Tables 4.2.6.8 and 6.1.1.4'
 
_space_group_crystal_system       tetragonal
_space_group_IT_number            82
_space_group_name_H-M_alt         'I -4'
_space_group_name_Hall            'I -4'
 
_shelx_space_group_comment
;
The symmetry employed for this shelxl refinement is uniquely defined
by the following loop, which should always be used as a source of
symmetry information in preference to the above space-group names.
They are only intended as comments.
;
 
loop_
 _space_group_symop_operation_xyz
 'x, y, z'
 '-x, -y, z'
 'y, -x, -z'
 '-y, x, -z'
 'x+1/2, y+1/2, z+1/2'
 '-x+1/2, -y+1/2, z+1/2'
 'y+1/2, -x+1/2, -z+1/2'
 '-y+1/2, x+1/2, -z+1/2'
 
_cell_length_a                    23.851(3)
_cell_length_b                    23.851(3)
_cell_length_c                    8.8343(16)
_cell_angle_alpha                 90
_cell_angle_beta                  90
_cell_angle_gamma                 90
_cell_volume                      5025.7(17)
_cell_formula_units_Z             8
_cell_measurement_temperature     273(2)
_cell_measurement_reflns_used     5210
_cell_measurement_theta_min        2.42
_cell_measurement_theta_max       19.32

_exptl_crystal_description       'block'
_exptl_crystal_colour            'colourless'
_exptl_crystal_density_meas       ?
_exptl_crystal_density_method     ?
_exptl_crystal_density_diffrn     1.334          
_exptl_crystal_F_000              2112
_exptl_transmission_factor_min    ?
_exptl_transmission_factor_max    ?
_exptl_crystal_size_max           0.110
_exptl_crystal_size_mid           0.090
_exptl_crystal_size_min           0.080
_exptl_absorpt_coefficient_mu     0.331
_shelx_estimated_absorpt_T_min    0.964
_shelx_estimated_absorpt_T_max    0.974
_exptl_absorpt_correction_type    none
_exptl_absorpt_correction_T_min   ?
_exptl_absorpt_correction_T_max   ?
_exptl_absorpt_process_details    ?
_exptl_absorpt_special_details    ?
_diffrn_ambient_temperature       273(2)
_diffrn_radiation_wavelength      0.71073
_diffrn_radiation_type            MoK\a
_diffrn_source                    ?
_diffrn_measurement_device_type   'Bruker APEX II QUAZAR three-circle diffractometer'
_diffrn_measurement_method       '\f and \w scans'
_diffrn_detector_area_resol_mean  8.3333
_diffrn_reflns_number             28363
_diffrn_reflns_av_unetI/netI      0.0950
_diffrn_reflns_av_R_equivalents   0.0778
_diffrn_reflns_limit_h_min        -29
_diffrn_reflns_limit_h_max        29
_diffrn_reflns_limit_k_min        -29
_diffrn_reflns_limit_k_max        29
_diffrn_reflns_limit_l_min        -11
_diffrn_reflns_limit_l_max        11
_diffrn_reflns_theta_min          2.415
_diffrn_reflns_theta_max          26.342
_diffrn_reflns_theta_full         25.242
_diffrn_measured_fraction_theta_max   0.997
_diffrn_measured_fraction_theta_full  0.999
_diffrn_reflns_Laue_measured_fraction_max    0.997
_diffrn_reflns_Laue_measured_fraction_full   0.999
_diffrn_reflns_point_group_measured_fraction_max   0.992
_diffrn_reflns_point_group_measured_fraction_full  0.998
_reflns_number_total              5071
_reflns_number_gt                 3292
_reflns_threshold_expression      'I > 2\s(I)'
_reflns_Friedel_coverage          0.861
_reflns_Friedel_fraction_max      0.985
_reflns_Friedel_fraction_full     0.998
 
_reflns_special_details
;
 Reflections were merged by SHELXL according to the crystal
 class for the calculation of statistics and refinement.
 
 _reflns_Friedel_fraction is defined as the number of unique
 Friedel pairs measured divided by the number that would be
 possible theoretically, ignoring centric projections and
 systematic absences.
;
 
_computing_data_collection        '<i>APEX2</i> (Bruker, 2012)'
_computing_cell_refinement        '<i>SAINT</i> (Bruker, 2012)'
_computing_data_reduction         '<i>SAINT</i>'
_computing_structure_solution     'SHELXT 2018/2 (Sheldrick, 2018)'
_computing_structure_refinement 'SHELXL-2018/3 (Sheldrick, 2018)'
_computing_molecular_graphics     '<i>ORTEP-3</i> for Windows (Farrugia, 2012)'
_computing_publication_material   
'WinGX publication routines (Farrugia, 2012) and PLATON (Spek, 2009)'
_refine_special_details           ?
_refine_ls_structure_factor_coef  Fsqd
_refine_ls_matrix_type            full
_refine_ls_weighting_scheme       calc
_refine_ls_weighting_details
'w=1/[\s^2^(Fo^2^)+(0.0259P)^2^+1.2441P] where P=(Fo^2^+2Fc^2^)/3'
_atom_sites_solution_primary      ?
_atom_sites_solution_secondary    ?
_atom_sites_solution_hydrogens    mixed
_refine_ls_hydrogen_treatment     mixed
_refine_ls_extinction_method      none
_refine_ls_extinction_coef        .
_refine_ls_abs_structure_details
;
 Flack x determined using 1104 quotients [(I+)-(I-)]/[(I+)+(I-)]
 (Parsons, Flack and Wagner, Acta Cryst. B69 (2013) 249-259).
;
_refine_ls_abs_structure_Flack    0.48(4)
_chemical_absolute_configuration  ?
_refine_ls_number_reflns          5071
_refine_ls_number_parameters      317
_refine_ls_number_restraints      3
_refine_ls_R_factor_all           0.1074
_refine_ls_R_factor_gt            0.0522
_refine_ls_wR_factor_ref          0.0828
_refine_ls_wR_factor_gt           0.0708
_refine_ls_goodness_of_fit_ref    1.017
_refine_ls_restrained_S_all       1.092
_refine_ls_shift/su_max           0.001
_refine_ls_shift/su_mean          0.000
 
loop_
 _atom_site_label
 _atom_site_type_symbol
 _atom_site_fract_x
 _atom_site_fract_y
 _atom_site_fract_z
 _atom_site_U_iso_or_equiv
 _atom_site_adp_type
 _atom_site_occupancy
 _atom_site_site_symmetry_order  
 _atom_site_calc_flag
 _atom_site_refinement_flags_posn
 _atom_site_refinement_flags_adp
 _atom_site_refinement_flags_occupancy
 _atom_site_disorder_assembly
 _atom_site_disorder_group
S1 S 0.70047(5) 0.51902(5) 0.25459(14) 0.0383(3) Uani 1 1 d . . . . .
S2 S 0.74347(5) 0.43139(5) 0.47710(15) 0.0412(4) Uani 1 1 d . . . . .
S3 S 0.79503(5) 0.54846(5) 0.47762(15) 0.0423(4) Uani 1 1 d . . . . .
O1 O 0.66625(15) 0.66641(14) 0.3950(4) 0.0571(10) Uani 1 1 d . . . . .
H1A H 0.649569 0.696464 0.393689 0.086 Uiso 1 1 calc R U . . .
O2 O 0.68554(14) 0.76006(13) 0.2394(4) 0.0596(10) Uani 1 1 d . . . . .
O3 O 0.56506(13) 0.44965(15) 0.4335(4) 0.0585(11) Uani 1 1 d . . . . .
H3A H 0.531358 0.442883 0.433727 0.088 Uiso 1 1 calc R U . . .
O4 O 0.50333(15) 0.37754(17) 0.2771(4) 0.0775(13) Uani 1 1 d . . . . .
O5 O 0.76625(17) 0.4982(2) 0.9094(5) 0.0753(13) Uani 1 1 d D . . . .
O6 O 0.85029(19) 0.4696(2) 1.0872(5) 0.0922(15) Uani 1 1 d . . . . .
C1 C 0.7315(2) 0.57065(18) 0.3805(6) 0.0328(12) Uani 1 1 d . . . . .
C2 C 0.74498(18) 0.62185(19) 0.2879(5) 0.0328(12) Uani 1 1 d . . . . .
C3 C 0.7895(2) 0.6231(2) 0.1854(6) 0.0488(15) Uani 1 1 d . . . . .
H3 H 0.811792 0.591393 0.173041 0.059 Uiso 1 1 calc R U . . .
C4 C 0.8008(2) 0.6706(2) 0.1025(7) 0.0592(16) Uani 1 1 d . . . . .
H4 H 0.830488 0.670849 0.034392 0.071 Uiso 1 1 calc R U . . .
C5 C 0.7675(2) 0.7185(2) 0.1206(6) 0.0525(15) Uani 1 1 d . . . . .
H5 H 0.776004 0.751131 0.067664 0.063 Uiso 1 1 calc R U . . .
C6 C 0.7228(2) 0.71709(19) 0.2161(6) 0.0388(13) Uani 1 1 d . . . . .
C7 C 0.71116(19) 0.66885(19) 0.2987(5) 0.0350(12) Uani 1 1 d . . . . .
C8 C 0.6951(3) 0.8115(2) 0.1594(8) 0.088(2) Uani 1 1 d . . . . .
H8A H 0.668063 0.838983 0.191185 0.133 Uiso 1 1 calc R U . . .
H8B H 0.691340 0.805150 0.052634 0.133 Uiso 1 1 calc R U . . .
H8C H 0.732164 0.824954 0.181017 0.133 Uiso 1 1 calc R U . . .
C9 C 0.68261(19) 0.46435(19) 0.3885(6) 0.0338(12) Uani 1 1 d . . . . .
C10 C 0.64843(19) 0.42083(18) 0.3035(5) 0.0335(12) Uani 1 1 d . . . . .
C11 C 0.6731(2) 0.3861(2) 0.1971(6) 0.0498(15) Uani 1 1 d . . . . .
H11 H 0.711632 0.388169 0.181262 0.060 Uiso 1 1 calc R U . . .
C12 C 0.6417(3) 0.3486(2) 0.1143(7) 0.0621(17) Uani 1 1 d . . . . .
H12 H 0.658984 0.325594 0.043173 0.075 Uiso 1 1 calc R U . . .
C13 C 0.5843(3) 0.3453(2) 0.1374(6) 0.0590(16) Uani 1 1 d . . . . .
H13 H 0.562919 0.320003 0.081735 0.071 Uiso 1 1 calc R U . . .
C14 C 0.5593(2) 0.3792(2) 0.2420(6) 0.0474(13) Uani 1 1 d . . . . .
C15 C 0.5913(2) 0.41671(19) 0.3260(5) 0.0364(12) Uani 1 1 d . . . . .
C16 C 0.4640(2) 0.3781(3) 0.1618(8) 0.098(2) Uani 1 1 d . . . . .
H16A H 0.427346 0.383944 0.203842 0.147 Uiso 1 1 calc R U . . .
H16B H 0.464826 0.342879 0.109197 0.147 Uiso 1 1 calc R U . . .
H16C H 0.472537 0.407851 0.092322 0.147 Uiso 1 1 calc R U . . .
C17 C 0.7687(2) 0.4899(2) 0.5907(5) 0.0378(12) Uani 1 1 d . . . . .
C18 C 0.81604(19) 0.4701(2) 0.6897(6) 0.0356(12) Uani 1 1 d . . . . .
C19 C 0.8642(2) 0.4466(2) 0.6293(6) 0.0509(15) Uani 1 1 d . . . . .
H19 H 0.866899 0.441930 0.525000 0.061 Uiso 1 1 calc R U . . .
C20 C 0.9080(2) 0.4299(2) 0.7199(7) 0.0555(15) Uani 1 1 d . . . . .
H20 H 0.939723 0.413987 0.676269 0.067 Uiso 1 1 calc R U . . .
C21 C 0.9055(2) 0.4366(2) 0.8734(7) 0.0518(15) Uani 1 1 d . . . . .
H21 H 0.935443 0.425910 0.934299 0.062 Uiso 1 1 calc R U . . .
C22 C 0.8581(2) 0.4593(2) 0.9361(7) 0.0505(15) Uani 1 1 d . . . . .
C23 C 0.8136(2) 0.4761(2) 0.8449(6) 0.0422(13) Uani 1 1 d D . . . .
C24 C 0.8889(4) 0.4502(4) 1.1895(8) 0.171(5) Uani 1 1 d . . . . .
H24A H 0.880602 0.465259 1.287803 0.256 Uiso 1 1 calc R U . . .
H24B H 0.925717 0.461874 1.159080 0.256 Uiso 1 1 calc R U . . .
H24C H 0.887314 0.410054 1.193220 0.256 Uiso 1 1 calc R U . . .
H5A H 0.771(2) 0.499(3) 1.010(3) 0.10(3) Uiso 1 1 d D . . . .
H1 H 0.7046(16) 0.5791(16) 0.455(5) 0.031(13) Uiso 1 1 d . . . . .
H9 H 0.6598(16) 0.4822(15) 0.473(5) 0.028(12) Uiso 1 1 d . . . . .
H17 H 0.7389(15) 0.5040(15) 0.650(4) 0.016(11) Uiso 1 1 d . . . . .
 
loop_
 _atom_site_aniso_label
 _atom_site_aniso_U_11
 _atom_site_aniso_U_22
 _atom_site_aniso_U_33
 _atom_site_aniso_U_23
 _atom_site_aniso_U_13
 _atom_site_aniso_U_12
S1 0.0410(8) 0.0340(7) 0.0399(7) 0.0041(7) -0.0054(7) -0.0049(6)
S2 0.0409(8) 0.0326(7) 0.0503(9) 0.0062(7) -0.0074(7) -0.0044(6)
S3 0.0375(7) 0.0345(7) 0.0549(9) 0.0042(7) -0.0098(7) -0.0042(6)
O1 0.058(2) 0.045(2) 0.068(2) 0.018(2) 0.024(2) 0.0188(18)
O2 0.072(2) 0.034(2) 0.073(3) 0.018(2) 0.012(2) 0.0133(18)
O3 0.038(2) 0.069(3) 0.069(3) -0.028(2) 0.0081(19) -0.0117(18)
O4 0.041(2) 0.130(4) 0.062(3) -0.029(3) 0.004(2) -0.038(2)
O5 0.061(3) 0.121(4) 0.044(3) -0.007(3) 0.003(2) 0.046(3)
O6 0.099(4) 0.137(4) 0.041(3) -0.003(3) -0.021(2) 0.052(3)
C1 0.036(3) 0.025(3) 0.037(3) 0.000(2) -0.003(3) 0.001(2)
C2 0.027(3) 0.032(3) 0.039(3) 0.000(2) -0.002(2) 0.001(2)
C3 0.040(3) 0.040(3) 0.067(4) 0.007(3) 0.013(3) 0.008(3)
C4 0.045(4) 0.060(4) 0.073(4) 0.014(3) 0.026(3) 0.000(3)
C5 0.053(4) 0.039(3) 0.066(4) 0.018(3) 0.004(3) -0.007(3)
C6 0.040(3) 0.035(3) 0.042(4) 0.003(3) 0.000(3) 0.000(2)
C7 0.034(3) 0.036(3) 0.035(3) 0.003(2) 0.003(2) -0.005(2)
C8 0.103(6) 0.046(4) 0.116(6) 0.029(4) 0.018(5) 0.016(4)
C9 0.032(3) 0.032(3) 0.038(3) 0.002(3) 0.001(3) -0.002(2)
C10 0.038(3) 0.030(3) 0.033(3) -0.001(2) -0.001(2) -0.005(2)
C11 0.039(3) 0.054(4) 0.056(4) -0.014(3) 0.008(3) -0.003(3)
C12 0.070(4) 0.055(4) 0.061(4) -0.030(3) 0.020(4) -0.008(3)
C13 0.069(4) 0.060(4) 0.048(4) -0.017(3) 0.005(3) -0.026(3)
C14 0.046(3) 0.057(3) 0.039(3) -0.007(3) 0.006(3) -0.021(3)
C15 0.041(3) 0.033(3) 0.035(3) -0.007(2) 0.000(3) -0.008(2)
C16 0.051(4) 0.146(7) 0.098(6) 0.014(5) -0.018(4) 0.005(4)
C17 0.029(3) 0.041(3) 0.042(3) -0.002(3) 0.000(3) 0.003(2)
C18 0.032(3) 0.036(3) 0.039(3) 0.001(3) -0.004(3) 0.003(2)
C19 0.045(3) 0.062(4) 0.045(4) 0.004(3) 0.004(3) 0.010(3)
C20 0.038(3) 0.061(4) 0.068(5) 0.001(3) 0.007(3) 0.018(3)
C21 0.040(3) 0.055(4) 0.061(5) 0.009(3) -0.016(3) 0.004(3)
C22 0.053(4) 0.052(4) 0.046(4) 0.007(3) -0.006(3) 0.014(3)
C23 0.035(3) 0.046(3) 0.045(4) -0.002(3) -0.003(3) 0.013(3)
C24 0.213(10) 0.248(11) 0.052(5) -0.004(6) -0.032(6) 0.141(9)
 
_geom_special_details
;
 All esds (except the esd in the dihedral angle between two l.s. planes)
 are estimated using the full covariance matrix.  The cell esds are taken
 into account individually in the estimation of esds in distances, angles
 and torsion angles; correlations between esds in cell parameters are only
 used when they are defined by crystal symmetry.  An approximate (isotropic)
 treatment of cell esds is used for estimating esds involving l.s. planes.
;
 
loop_
 _geom_bond_atom_site_label_1
 _geom_bond_atom_site_label_2
 _geom_bond_distance
 _geom_bond_site_symmetry_2
 _geom_bond_publ_flag
S1 C9 1.811(5) . yes
S1 C1 1.817(5) . yes
S2 C17 1.822(5) . yes
S2 C9 1.827(5) . yes
S3 C1 1.820(5) . yes
S3 C17 1.828(5) . yes
O1 C7 1.369(5) . yes
O1 H1A 0.8200 . ?
O2 C6 1.371(5) . yes
O2 C8 1.435(6) . yes
O3 C15 1.382(5) . yes
O3 H3A 0.8200 . ?
O4 C14 1.372(5) . yes
O4 C16 1.385(7) . yes
O5 C23 1.369(6) . yes
O5 H5A 0.90(2) . ?
O6 C24 1.369(8) . yes
O6 C22 1.370(6) . yes
C1 C2 1.504(6) . ?
C1 H1 0.94(4) . ?
C2 C7 1.384(6) . ?
C2 C3 1.396(6) . ?
C3 C4 1.376(7) . ?
C3 H3 0.9300 . ?
C4 C5 1.400(7) . ?
C4 H4 0.9300 . ?
C5 C6 1.362(6) . ?
C5 H5 0.9300 . ?
C6 C7 1.390(6) . ?
C8 H8A 0.9600 . ?
C8 H8B 0.9600 . ?
C8 H8C 0.9600 . ?
C9 C10 1.518(6) . ?
C9 H9 1.02(4) . ?
C10 C15 1.381(6) . ?
C10 C11 1.384(6) . ?
C11 C12 1.377(7) . ?
C11 H11 0.9300 . ?
C12 C13 1.387(7) . ?
C12 H12 0.9300 . ?
C13 C14 1.365(7) . ?
C13 H13 0.9300 . ?
C14 C15 1.390(6) . ?
C16 H16A 0.9600 . ?
C16 H16B 0.9600 . ?
C16 H16C 0.9600 . ?
C17 C18 1.505(6) . ?
C17 H17 0.94(3) . ?
C18 C23 1.380(6) . ?
C18 C19 1.384(6) . ?
C19 C20 1.376(7) . ?
C19 H19 0.9300 . ?
C20 C21 1.367(8) . ?
C20 H20 0.9300 . ?
C21 C22 1.370(7) . ?
C21 H21 0.9300 . ?
C22 C23 1.393(6) . ?
C24 H24A 0.9600 . ?
C24 H24B 0.9600 . ?
C24 H24C 0.9600 . ?
 
loop_
 _geom_angle_atom_site_label_1
 _geom_angle_atom_site_label_2
 _geom_angle_atom_site_label_3
 _geom_angle
 _geom_angle_site_symmetry_1
 _geom_angle_site_symmetry_3
 _geom_angle_publ_flag
C9 S1 C1 100.6(2) . . yes
C17 S2 C9 99.7(2) . . yes
C1 S3 C17 101.2(2) . . yes
C7 O1 H1A 109.5 . . ?
C6 O2 C8 117.6(4) . . ?
C15 O3 H3A 109.5 . . ?
C14 O4 C16 119.6(4) . . ?
C23 O5 H5A 108(3) . . ?
C24 O6 C22 119.4(5) . . ?
C2 C1 S1 107.7(3) . . ?
C2 C1 S3 108.3(3) . . ?
S1 C1 S3 115.5(2) . . yes
C2 C1 H1 111(2) . . ?
S1 C1 H1 107(2) . . ?
S3 C1 H1 107(2) . . ?
C7 C2 C3 118.1(4) . . ?
C7 C2 C1 119.7(4) . . ?
C3 C2 C1 122.1(4) . . ?
C4 C3 C2 120.7(5) . . ?
C4 C3 H3 119.6 . . ?
C2 C3 H3 119.6 . . ?
C3 C4 C5 120.1(5) . . ?
C3 C4 H4 120.0 . . ?
C5 C4 H4 120.0 . . ?
C6 C5 C4 119.6(5) . . ?
C6 C5 H5 120.2 . . ?
C4 C5 H5 120.2 . . ?
C5 C6 O2 125.6(5) . . ?
C5 C6 C7 120.1(5) . . ?
O2 C6 C7 114.3(4) . . ?
O1 C7 C2 117.7(4) . . ?
O1 C7 C6 121.1(4) . . ?
C2 C7 C6 121.2(4) . . ?
O2 C8 H8A 109.5 . . ?
O2 C8 H8B 109.5 . . ?
H8A C8 H8B 109.5 . . ?
O2 C8 H8C 109.5 . . ?
H8A C8 H8C 109.5 . . ?
H8B C8 H8C 109.5 . . ?
C10 C9 S1 107.2(3) . . ?
C10 C9 S2 110.1(3) . . ?
S1 C9 S2 113.7(2) . . yes
C10 C9 H9 111(2) . . ?
S1 C9 H9 108(2) . . ?
S2 C9 H9 107(2) . . ?
C15 C10 C11 118.4(4) . . ?
C15 C10 C9 120.5(4) . . ?
C11 C10 C9 121.1(4) . . ?
C12 C11 C10 121.2(5) . . ?
C12 C11 H11 119.4 . . ?
C10 C11 H11 119.4 . . ?
C11 C12 C13 119.8(5) . . ?
C11 C12 H12 120.1 . . ?
C13 C12 H12 120.1 . . ?
C14 C13 C12 119.8(5) . . ?
C14 C13 H13 120.1 . . ?
C12 C13 H13 120.1 . . ?
C13 C14 O4 124.1(5) . . ?
C13 C14 C15 120.3(5) . . ?
O4 C14 C15 115.5(5) . . ?
C10 C15 O3 120.3(4) . . ?
C10 C15 C14 120.7(5) . . ?
O3 C15 C14 119.0(4) . . ?
O4 C16 H16A 109.5 . . ?
O4 C16 H16B 109.5 . . ?
H16A C16 H16B 109.5 . . ?
O4 C16 H16C 109.5 . . ?
H16A C16 H16C 109.5 . . ?
H16B C16 H16C 109.5 . . ?
C18 C17 S2 109.1(3) . . ?
C18 C17 S3 107.5(3) . . ?
S2 C17 S3 113.4(3) . . yes
C18 C17 H17 111(2) . . ?
S2 C17 H17 109(2) . . ?
S3 C17 H17 107(2) . . ?
C23 C18 C19 117.4(5) . . ?
C23 C18 C17 120.8(4) . . ?
C19 C18 C17 121.7(5) . . ?
C20 C19 C18 121.5(5) . . ?
C20 C19 H19 119.2 . . ?
C18 C19 H19 119.2 . . ?
C21 C20 C19 120.7(5) . . ?
C21 C20 H20 119.7 . . ?
C19 C20 H20 119.7 . . ?
C20 C21 C22 118.9(5) . . ?
C20 C21 H21 120.5 . . ?
C22 C21 H21 120.5 . . ?
C21 C22 O6 125.2(5) . . ?
C21 C22 C23 120.6(5) . . ?
O6 C22 C23 114.1(5) . . ?
O5 C23 C18 119.3(4) . . ?
O5 C23 C22 119.9(5) . . ?
C18 C23 C22 120.8(5) . . ?
O6 C24 H24A 109.5 . . ?
O6 C24 H24B 109.5 . . ?
H24A C24 H24B 109.5 . . ?
O6 C24 H24C 109.5 . . ?
H24A C24 H24C 109.5 . . ?
H24B C24 H24C 109.5 . . ?
 
loop_
 _geom_torsion_atom_site_label_1
 _geom_torsion_atom_site_label_2
 _geom_torsion_atom_site_label_3
 _geom_torsion_atom_site_label_4
 _geom_torsion
 _geom_torsion_site_symmetry_1
 _geom_torsion_site_symmetry_2
 _geom_torsion_site_symmetry_3
 _geom_torsion_site_symmetry_4
 _geom_torsion_publ_flag
C9 S1 C1 C2 -175.6(3) . . . . ?
C9 S1 C1 S3 63.2(3) . . . . ?
C17 S3 C1 C2 176.4(3) . . . . ?
C17 S3 C1 S1 -62.7(3) . . . . ?
S1 C1 C2 C7 104.2(4) . . . . ?
S3 C1 C2 C7 -130.2(4) . . . . ?
S1 C1 C2 C3 -73.0(5) . . . . ?
S3 C1 C2 C3 52.6(5) . . . . ?
C7 C2 C3 C4 2.8(7) . . . . ?
C1 C2 C3 C4 -180.0(5) . . . . ?
C2 C3 C4 C5 0.2(8) . . . . ?
C3 C4 C5 C6 -2.6(8) . . . . ?
C4 C5 C6 O2 -177.1(5) . . . . ?
C4 C5 C6 C7 2.0(8) . . . . ?
C8 O2 C6 C5 -1.6(7) . . . . ?
C8 O2 C6 C7 179.3(5) . . . . ?
C3 C2 C7 O1 177.4(4) . . . . ?
C1 C2 C7 O1 0.0(6) . . . . ?
C3 C2 C7 C6 -3.4(7) . . . . ?
C1 C2 C7 C6 179.3(4) . . . . ?
C5 C6 C7 O1 -179.8(4) . . . . ?
O2 C6 C7 O1 -0.6(6) . . . . ?
C5 C6 C7 C2 1.0(7) . . . . ?
O2 C6 C7 C2 -179.8(4) . . . . ?
C1 S1 C9 C10 172.2(3) . . . . ?
C1 S1 C9 S2 -65.8(3) . . . . ?
C17 S2 C9 C10 -171.6(3) . . . . ?
C17 S2 C9 S1 68.0(3) . . . . ?
S1 C9 C10 C15 -106.0(4) . . . . ?
S2 C9 C10 C15 129.7(4) . . . . ?
S1 C9 C10 C11 71.1(5) . . . . ?
S2 C9 C10 C11 -53.2(5) . . . . ?
C15 C10 C11 C12 0.5(7) . . . . ?
C9 C10 C11 C12 -176.6(5) . . . . ?
C10 C11 C12 C13 -0.1(8) . . . . ?
C11 C12 C13 C14 0.0(9) . . . . ?
C12 C13 C14 O4 -177.4(5) . . . . ?
C12 C13 C14 C15 -0.4(8) . . . . ?
C16 O4 C14 C13 -48.9(8) . . . . ?
C16 O4 C14 C15 134.0(6) . . . . ?
C11 C10 C15 O3 178.5(4) . . . . ?
C9 C10 C15 O3 -4.3(7) . . . . ?
C11 C10 C15 C14 -1.0(7) . . . . ?
C9 C10 C15 C14 176.2(4) . . . . ?
C13 C14 C15 C10 0.9(7) . . . . ?
O4 C14 C15 C10 178.2(4) . . . . ?
C13 C14 C15 O3 -178.6(4) . . . . ?
O4 C14 C15 O3 -1.3(7) . . . . ?
C9 S2 C17 C18 173.5(3) . . . . ?
C9 S2 C17 S3 -66.8(3) . . . . ?
C1 S3 C17 C18 -174.9(3) . . . . ?
C1 S3 C17 S2 64.4(3) . . . . ?
S2 C17 C18 C23 -123.3(5) . . . . ?
S3 C17 C18 C23 113.4(5) . . . . ?
S2 C17 C18 C19 58.4(6) . . . . ?
S3 C17 C18 C19 -64.9(6) . . . . ?
C23 C18 C19 C20 -0.2(8) . . . . ?
C17 C18 C19 C20 178.1(5) . . . . ?
C18 C19 C20 C21 -0.5(8) . . . . ?
C19 C20 C21 C22 1.1(8) . . . . ?
C20 C21 C22 O6 -178.5(6) . . . . ?
C20 C21 C22 C23 -0.9(8) . . . . ?
C24 O6 C22 C21 -8.4(11) . . . . ?
C24 O6 C22 C23 173.9(7) . . . . ?
C19 C18 C23 O5 -178.8(4) . . . . ?
C17 C18 C23 O5 2.9(8) . . . . ?
C19 C18 C23 C22 0.4(9) . . . . ?
C17 C18 C23 C22 -178.0(4) . . . . ?
C21 C22 C23 O5 179.3(5) . . . . ?
O6 C22 C23 O5 -2.9(8) . . . . ?
C21 C22 C23 C18 0.1(9) . . . . ?
O6 C22 C23 C18 178.0(5) . . . . ?
 
loop_
_geom_hbond_atom_site_label_D
_geom_hbond_atom_site_label_H
_geom_hbond_atom_site_label_A
_geom_hbond_distance_DH
_geom_hbond_distance_HA
_geom_hbond_distance_DA
_geom_hbond_angle_DHA
_geom_hbond_site_symmetry_A
_geom_hbond_publ_flag
#
#D   H   A   D - H  H...A   D...A    D - H...A  symm(A)
#
O1      H1A     O2          0.8200        2.2100   2.663(4)     115.00         .    yes
O1      H1A     S2          0.8200         2.5100   3.175(3)     139.00   4_656 yes
O3      H3A     O4          0.8200         2.1900   2.652(4)     116.00        .     yes
O3      H3A     O3          0.8200         2.2800   3.014(4)     149.00   3_566 yes
O5      H5A     S1           0.897(19)    2.79(3)   3.465(3)     134(3)   1_556 yes
O5      H5A     O6           0.897(19)    2.12(4)   2.636(5)     116(3)         .    yes
C9      H9        O4          1.02(3)         2.43(3)   3.413(5)     162(2)   4_656 yes
C13    H13      O5           0.9300         2.5700   3.386(6)     146.00  3_566 yes
C8      H8A      Cg4         0.9600         2.95       3.761(5)     143       4_557 yes
C12    H12       Cg2         0.9300         2.92       3.807(5)     159       2_556 yes 
C20    H20       Cg4         0.9300         2.88       3.699(4)     148       8_547 yes

_iucr_geom_hbonds_special_details
;
Cg2 and Cg4 are the centroids of the  C2 ... C7 and  C18 ... C23 rings, respectively.
;

loop_
_geom_contact_atom_site_label_1
_geom_contact_atom_site_label_2
_geom_contact_distance
_geom_contact_site_symmetry_1
_geom_contact_site_symmetry_2
_geom_contact_publ_flag
 H5A   S1           2.79(3)                      .     1_556         yes
 S2      H11        2.91                          .       .                yes
 S2      H19        2.98                          .       .                yes
 H1A   S2           2.51                          .     4_656         yes
 S3      H3           2.91                          .       .                yes
 O1      O2          2.663(4)                     .       .               yes
 O3      O4          2.652(4)                     .       .               yes
 O5      O6          2.636(5)                     .       .                yes
 O1      H1          2.34(3)                       .       .                yes
 O2      H1A        2.21                           .       .                 yes
 H3A   O3           2.28                           .     3_566          yes
 O3      H9          2.41(3)                       .       .                 yes
 O4      H3A        2.19                       .       .                 yes
 H9      O4          2.43(3)                       .     4_656           yes
 O5      H17        2.39(3)                       .       .                  yes
 H13    O5          2.57                           .     3_566            yes
 O6      H5A        2.12(4)                       .       .                   yes
 C5      H8C        2.73                        .       .                   yes
 C5      H8B        2.82                            .       .                   yes
 C8      H5           2.54                            .       .                   yes
 C13     H16B      2.86                            .       .                   yes
 C16     H13         2.83                           .       .                   yes
 C21     H24B       2.63                           .       .                   yes
 C24     H21          2.58                           .       .                   yes
 H5      H8B          2.40                           .       .                   yes
 H5      H8C          2.28                           .       .                   yes
 H24A  H19          2.19                           .     1_556            yes
 H21     H24B       2.18                           .       .                   yes
 

_refine_diff_density_max    0.205
_refine_diff_density_min   -0.207
_refine_diff_density_rms    0.046

_shelx_res_file
;
TITL gokturk23_0m_a.res in I-4
    shelx.res
    created by SHELXL-2018/3 at 15:21:22 on 14-Aug-2024
CELL  0.71073  23.8514  23.8514   8.8343   90.000   90.000   90.000
ZERR    16.00   0.0033   0.0033   0.0016    0.000    0.000    0.000
LATT  -2
SYMM  - X, - Y,   Z
SYMM    Y, - X, - Z
SYMM  - Y,   X, - Z
SFAC  C    H    AG   N    O    CL   S
UNIT  192 192 0 0 48 0 24
MERG   2
OMIT     0   2   0
OMIT     1   1   0
DFIX     0.650   0.020 H5A O5
DANG     1.900   0.040 H5A O5 H5A C23
FMAP   2
PLAN   20
SIZE     0.080   0.090   0.110
ACTA
BOND   $H
CONF
LIST   4
L.S.  10
TEMP     0.00
WGHT    0.025900    1.244100
FVAR       0.35084
S1    7    0.700473    0.519023    0.254592    11.00000    0.04098    0.03405 =
         0.03992    0.00409   -0.00544   -0.00489
S2    7    0.743472    0.431394    0.477099    11.00000    0.04090    0.03259 =
         0.05026    0.00621   -0.00736   -0.00439
S3    7    0.795034    0.548464    0.477623    11.00000    0.03747    0.03450 =
         0.05490    0.00421   -0.00980   -0.00424
O1    5    0.666251    0.666407    0.395035    11.00000    0.05774    0.04518 =
         0.06834    0.01760    0.02361    0.01884
AFIX  83
H1A   2    0.649569    0.696464    0.393689    11.00000   -1.50000
AFIX   0
O2    5    0.685536    0.760056    0.239431    11.00000    0.07162    0.03431 =
         0.07292    0.01794    0.01245    0.01328
O3    5    0.565064    0.449655    0.433484    11.00000    0.03770    0.06920 =
         0.06869   -0.02807    0.00812   -0.01167
AFIX  83
H3A   2    0.531358    0.442883    0.433727    11.00000   -1.50000
AFIX   0
O4    5    0.503334    0.377535    0.277101    11.00000    0.04087    0.12979 =
         0.06172   -0.02924    0.00447   -0.03820
O5    5    0.766249    0.498166    0.909388    11.00000    0.06106    0.12097 =
         0.04399   -0.00748    0.00255    0.04632
O6    5    0.850295    0.469591    1.087228    11.00000    0.09875    0.13681 =
         0.04099   -0.00269   -0.02079    0.05176
C1    1    0.731487    0.570647    0.380489    11.00000    0.03603    0.02499 =
         0.03729    0.00007   -0.00260    0.00056
C2    1    0.744978    0.621848    0.287932    11.00000    0.02693    0.03209 =
         0.03950   -0.00002   -0.00198    0.00065
C3    1    0.789501    0.623054    0.185429    11.00000    0.03987    0.03987 =
         0.06652    0.00695    0.01338    0.00798
AFIX  43
H3    2    0.811792    0.591393    0.173041    11.00000   -1.20000
AFIX   0
C4    1    0.800766    0.670568    0.102527    11.00000    0.04501    0.05967 =
         0.07279    0.01441    0.02588   -0.00015
AFIX  43
H4    2    0.830488    0.670849    0.034392    11.00000   -1.20000
AFIX   0
C5    1    0.767536    0.718510    0.120607    11.00000    0.05314    0.03872 =
         0.06556    0.01821    0.00410   -0.00713
AFIX  43
H5    2    0.776004    0.751131    0.067664    11.00000   -1.20000
AFIX   0
C6    1    0.722756    0.717093    0.216144    11.00000    0.03960    0.03471 =
         0.04214    0.00255   -0.00049    0.00043
C7    1    0.711160    0.668854    0.298734    11.00000    0.03442    0.03577 =
         0.03483    0.00294    0.00330   -0.00491
C8    1    0.695064    0.811547    0.159448    11.00000    0.10317    0.04601 =
         0.11585    0.02881    0.01805    0.01609
AFIX  37
H8A   2    0.668063    0.838983    0.191185    11.00000   -1.50000
H8B   2    0.691340    0.805150    0.052634    11.00000   -1.50000
H8C   2    0.732164    0.824954    0.181017    11.00000   -1.50000
AFIX   0
C9    1    0.682611    0.464346    0.388478    11.00000    0.03187    0.03155 =
         0.03786    0.00233    0.00083   -0.00156
C10   1    0.648429    0.420834    0.303524    11.00000    0.03759    0.02953 =
         0.03347   -0.00112   -0.00122   -0.00486
C11   1    0.673140    0.386117    0.197107    11.00000    0.03899    0.05384 =
         0.05649   -0.01402    0.00790   -0.00298
AFIX  43
H11   2    0.711632    0.388169    0.181262    11.00000   -1.20000
AFIX   0
C12   1    0.641745    0.348600    0.114294    11.00000    0.07019    0.05484 =
         0.06139   -0.02995    0.01970   -0.00758
AFIX  43
H12   2    0.658984    0.325594    0.043173    11.00000   -1.20000
AFIX   0
C13   1    0.584327    0.345254    0.137354    11.00000    0.06862    0.06050 =
         0.04783   -0.01749    0.00453   -0.02588
AFIX  43
H13   2    0.562919    0.320003    0.081735    11.00000   -1.20000
AFIX   0
C14   1    0.559344    0.379170    0.242021    11.00000    0.04631    0.05653 =
         0.03940   -0.00695    0.00551   -0.02144
C15   1    0.591276    0.416710    0.326012    11.00000    0.04111    0.03286 =
         0.03512   -0.00725    0.00046   -0.00751
C16   1    0.463991    0.378095    0.161764    11.00000    0.05137    0.14581 =
         0.09771    0.01369   -0.01824    0.00543
AFIX  37
H16A  2    0.427346    0.383944    0.203842    11.00000   -1.50000
H16B  2    0.464826    0.342879    0.109197    11.00000   -1.50000
H16C  2    0.472537    0.407851    0.092322    11.00000   -1.50000
AFIX   0
C17   1    0.768694    0.489946    0.590694    11.00000    0.02937    0.04143 =
         0.04245   -0.00199   -0.00015    0.00339
C18   1    0.816044    0.470098    0.689682    11.00000    0.03213    0.03564 =
         0.03914    0.00094   -0.00369    0.00257
C19   1    0.864160    0.446585    0.629257    11.00000    0.04486    0.06243 =
         0.04537    0.00360    0.00373    0.00956
AFIX  43
H19   2    0.866899    0.441930    0.525000    11.00000   -1.20000
AFIX   0
C20   1    0.908028    0.429941    0.719905    11.00000    0.03801    0.06052 =
         0.06797    0.00084    0.00723    0.01773
AFIX  43
H20   2    0.939723    0.413987    0.676269    11.00000   -1.20000
AFIX   0
C21   1    0.905496    0.436615    0.873394    11.00000    0.03981    0.05462 =
         0.06107    0.00887   -0.01581    0.00365
AFIX  43
H21   2    0.935443    0.425910    0.934299    11.00000   -1.20000
AFIX   0
C22   1    0.858138    0.459327    0.936070    11.00000    0.05336    0.05227 =
         0.04590    0.00670   -0.00594    0.01430
C23   1    0.813552    0.476084    0.844883    11.00000    0.03546    0.04636 =
         0.04475   -0.00204   -0.00313    0.01266
C24   1    0.888865    0.450249    1.189473    11.00000    0.21328    0.24810 =
         0.05151   -0.00424   -0.03229    0.14148
AFIX  37
H24A  2    0.880602    0.465259    1.287803    11.00000   -1.50000
H24B  2    0.925717    0.461874    1.159080    11.00000   -1.50000
H24C  2    0.887314    0.410054    1.193220    11.00000   -1.50000
AFIX   0
H5A   2    0.771374    0.498887    1.010276    11.00000    0.10483
H1    2    0.704631    0.579132    0.454856    11.00000    0.03099
H9    2    0.659828    0.482235    0.472713    11.00000    0.02839
H17   2    0.738877    0.504012    0.650000    11.00000    0.01601
HKLF    4


REM  gokturk23_0m_a.res in I-4
REM wR2 = 0.0828, GooF = S = 1.017, Restrained GooF = 1.092 for all data
REM R1 = 0.0522 for 3292 Fo > 4sig(Fo) and 0.1074 for all 5071 data
REM 317 parameters refined using 3 restraints

END

WGHT      0.0259      1.2340

REM Highest difference peak  0.205,  deepest hole -0.207,  1-sigma level  0.046
Q1    1   0.5901  0.3417 -0.1256  11.00000  0.05    0.20
Q2    1   0.4921  0.4200  0.2306  11.00000  0.05    0.19
Q3    1   0.8329  0.5805  0.5005  11.00000  0.05    0.19
Q4    1   0.6785  0.3081  0.2505  11.00000  0.05    0.17
Q5    1   0.8494  0.4167  1.1738  11.00000  0.05    0.17
Q6    1   0.6984  0.5356  0.5889  11.00000  0.05    0.16
Q7    1   0.6628  0.5419  0.2907  11.00000  0.05    0.16
Q8    1   0.9423  0.3653  0.5543  11.00000  0.05    0.16
Q9    1   0.7995  0.5158  0.3168  11.00000  0.05    0.15
Q10   1   0.6595  0.7596 -0.0444  11.00000  0.05    0.15
Q11   1   0.8816  0.4601  0.5412  11.00000  0.05    0.15
Q12   1   0.5790  0.2657 -0.0294  11.00000  0.05    0.15
Q13   1   0.6258  0.8246  0.1728  11.00000  0.05    0.15
Q14   1   0.8632  0.6765  0.1045  11.00000  0.05    0.15
Q15   1   0.8975  0.4587  1.2560  11.00000  0.05    0.15
Q16   1   0.6283  0.5176  0.2474  11.00000  0.05    0.15
Q17   1   0.9371  0.4348  0.9812  11.00000  0.05    0.15
Q18   1   0.7483  0.3806  0.3678  11.00000  0.05    0.15
Q19   1   0.8521  0.6575 -0.0063  11.00000  0.05    0.15
Q20   1   0.5406  0.5180  0.3310  11.00000  0.05    0.14
;
_shelx_res_checksum   68053

_shelx_hkl_file
;
   1  -1   0   -0.10    1.10
   1   1   0   -1.10    1.90
   1   1   0    1.70    1.40
   1  -1   0    0.20    0.90
  -1  -1   0   -0.30    1.20
  -1   1   0   -0.30    1.00
  -1   1   0   -1.80    1.40
  -1  -1   0    0.70    0.60
   2   0   0   -2.60    1.30
   0   2   0    2.70    3.90
   2   0   0    1.50    3.90
   0  -2   0    0.50    2.50
   0   2   0    2.00    2.50
  -2   2   0 5540.95  159.18
   2   2   0 6211.78  156.28
  -1   3   0   47.40    8.80
   1  -3   0   30.60    9.80
   3   1   0   26.70    8.80
  -1   3   0   19.10    7.80
  -3  -1   0   52.99    8.20
  -3  -1   0   46.30   11.10
   3   1   0   49.40    7.60
   1  -3   0   36.10    6.80
  -1  -3   0   60.99   11.80
   1   3   0   64.79    8.60
  -1  -3   0   68.59    8.60
   3  -1   0   51.09    7.90
  -3   1   0   57.79    9.50
   3   3   0 1502.85   50.09
   3  -3   0 1462.25   59.19
  -3  -3   0 1411.96   44.80
   3   3   0 1480.35   45.00
   3  -3   0 1476.05   49.80
   3  -3   0 1423.16   49.80
  -3  -3   0 1525.85   63.09
  -3   3   0 1325.47   52.99
  -3  -3   0 1495.45   51.49
  -3  -3   0 1499.35   50.29
  -3   3   0 1451.75   54.29
   3   3   0 1445.56   61.09
  -4  -2   0 1801.32   53.69
  -4  -2   0 1690.33   58.19
   2  -4   0 1800.52   72.39
  -4  -2   0 1762.42   71.19
   4   2   0 1779.42   58.69
  -4  -2   0 1751.32   58.89
   2  -4   0 1730.23   58.19
  -2   4   0 1722.53   63.29
   4   2   0 1817.92   72.59
   4   2   0 1893.91   76.79
  -2   4   0 1730.23   60.19
   2  -4   0 1808.32   63.89
  -4   0   0 2218.88   81.49
   0  -4   0 2199.98   68.99
   4   0   0 2270.07   69.29
   0  -4   0 2302.07   82.59
   0   4   0 2191.18   71.39
   4   0   0 2231.78   81.69
  -4   0   0 2308.57   70.29
   0   4   0 2249.47   82.49
   4  -2   0 5611.44  155.58
  -2  -4   0 5556.34  155.68
   2   4   0 5737.33  172.28
   4  -2   0 5697.53  161.88
  -2  -4   0 5684.63  171.38
   2   4   0 5536.15  155.88
  -2  -4   0 5696.93  156.18
  -2  -4   0 5697.03  150.78
  -4   2   0 5609.24  159.98
  -4   2   0 5627.64  158.78
   2   4   0 5681.73  151.38
   4  -4   0   97.29   14.00
  -4  -4   0   83.69   14.30
   4   4   0   92.19   11.10
  -4  -4   0  113.79   20.90
  -4   4   0   67.39   14.90
  -4  -4   0   77.29   10.50
   4  -4   0   90.09   16.90
   4   4   0  109.39   15.50
   4   4   0   80.89   18.70
  -4   4   0   85.79   13.60
   4  -4   0   86.99   13.80
  -4  -4   0   76.29   13.30
   4   4   0   72.79   12.50
  -5  -3   0  598.54   30.80
  -5  -3   0  577.34   30.70
  -5  -3   0  617.14   26.00
   3  -5   0  601.34   31.00
  -3   5   0  633.44   32.00
   3  -5   0  594.14   42.70
   5   3   0  603.74   42.50
  -5  -3   0  670.43   43.40
   5   3   0  596.34   31.80
   5   3   0  612.44   25.40
   5   3   0  585.24   30.40
   3  -5   0  590.74   35.30
  -3   5   0  546.65   33.30
  -5  -1   0 3869.01  111.69
   1  -5   0 3798.82  127.79
  -5  -1   0 3758.02  111.59
  -1   5   0 3793.02  128.49
   5   1   0 3775.42  110.99
  -5  -1   0 3725.43  127.29
   5   1   0 3616.94  111.29
  -1   5   0 3789.72  116.49
   1  -5   0 3795.62  115.29
   1  -5   0 3753.82  111.19
   5   1   0 3713.03  127.59
  -1   5   0 3899.41  112.09
  -1  -5   0 1446.96   65.29
  -5   1   0 1370.26   52.39
  -1  -5   0 1381.06   51.29
  -5   1   0 1411.76   51.09
   1   5   0 1376.26   63.79
  -1  -5   0 1365.86   50.19
   1   5   0 1423.66   51.49
   5  -1   0 1374.26   50.19
   5  -1   0 1497.85   66.09
   5  -1   0 1381.06   53.89
   1   5   0 1391.96   52.19
   3   5   0 2263.27   75.79
   3   5   0 2357.56   76.39
   3   5   0 2285.57   69.99
   5  -3   0 2312.07   83.09
  -3  -5   0 2248.68   75.29
  -3  -5   0 2218.98   68.99
   5  -3   0 2255.87   74.99
   5  -3   0 2096.49   79.49
  -3  -5   0 2288.87   76.09
   3   5   0 2356.96   92.99
  -5   3   0 2388.96   76.49
  -5   3   0 2231.18   79.89
  -3  -5   0 2163.48   90.89
  -5   5   0 1049.79   52.49
   5   5   0 1064.19   48.00
   5   5   0 1109.49   45.40
  -5  -5   0 1110.19   41.00
  -5  -5   0 1112.89   47.90
  -5   5   0 1105.19   48.20
  -5   5   0 1042.20   48.10
   5   5   0  989.70   45.30
  -5  -5   0 1044.30   61.59
  -5  -5   0 1037.60   47.00
   5  -5   0 1092.39   47.30
   5  -5   0 1150.28   55.89
   5   5   0 1159.18   65.69
   5  -5   0 1133.39   47.10
   6   4   0  268.67   41.50
   6   4   0  319.67   25.40
  -6  -4   0  301.57   37.00
  -6  -4   0  272.97   18.30
  -6  -4   0  306.57   23.50
   4  -6   0  350.36   35.00
   6   4   0  296.27   22.30
   4  -6   0  291.97   22.40
   4  -6   0  311.57   28.40
  -4   6   0  290.57   26.00
  -4   6   0  306.97   24.50
  -6  -4   0  303.87   22.60
   2  -6   0  343.97   26.50
   6   2   0  343.17   33.20
   6   2   0  295.07   22.10
   6   2   0  304.77   22.90
  -6  -2   0  304.57   23.00
  -2   6   0  286.67   25.60
  -2   6   0  301.97   23.00
  -6  -2   0  293.27   21.30
  -6  -2   0  339.27   19.40
  -2   6   0  339.07   33.90
  -6  -2   0  306.87   36.50
   2  -6   0  319.87   32.40
   2  -6   0  306.87   22.80
  -6   0   0   14.20    9.60
   0   6   0    8.30   11.50
   0  -6   0   14.00    7.80
   6   0   0    3.50    6.70
  -6   0   0   11.60   12.50
   6   0   0   21.00   15.10
   6   0   0    5.90    7.20
   0   6   0   15.10    7.70
   0  -6   0   -4.90   11.70
  -6   0   0    7.20    8.20
   0   6   0   21.50   10.00
   6  -2   0 8652.83  236.78
  -6   2   0 8811.92  237.58
  -2  -6   0 8752.42  259.77
  -2  -6   0 8809.92  237.88
  -6   2   0 8698.03  241.38
   2   6   0 8419.56  237.58
   2   6   0 8308.67  236.88
   2   6   0 8672.73  231.58
   6  -2   0 8704.93  243.88
  -2  -6   0 8481.05  236.58
   2   6   0 8862.81  260.17
  -4  -6   0  119.09   17.10
  -4  -6   0  118.69   23.60
  -4  -6   0  148.89   14.50
   4   6   0  129.49   19.30
   4   6   0  110.89   17.00
   6  -4   0   97.39   18.60
   6  -4   0  106.39   17.80
   4   6   0  107.69   13.90
  -4  -6   0   97.49   16.30
  -6   4   0  110.09   18.10
   6  -4   0  121.99   17.10
  -6   4   0   90.99   17.10
   6   6   0 3644.64  116.09
   6  -6   0 3606.74  126.29
   6   6   0 3755.02  141.99
   6  -6   0 3491.55  113.29
  -6  -6   0 3016.70  132.49
  -6  -6   0 3397.66  113.39
  -6   6   0 2938.01  111.59
   6   6   0 3413.46  112.79
  -6   6   0 3510.05  114.59
  -6  -6   0 3538.35  114.19
  -6   6   0 3453.85  122.79
  -6  -6   0 3522.05  103.19
   6   6   0 3346.77  102.29
   6  -6   0 3607.54  112.59
   7   5   0  311.87   42.60
   5  -7   0  221.48   33.80
  -5   7   0  240.88   31.90
  -7  -5   0  261.37   18.70
   7   5   0  293.87   26.40
   7   5   0  257.07   23.80
  -5   7   0  283.17   23.80
  -5   7   0  277.07   25.60
   5  -7   0  326.67   31.00
  -7  -5   0  284.77   39.20
   7   5   0  261.47   18.70
   5  -7   0  299.27   24.70
  -7  -5   0  281.57   24.40
  -7  -5   0  258.97   24.60
  -7  -3   0 4887.01  135.99
  -7  -3   0 4768.42  144.89
   3  -7   0 4725.33  143.79
  -3   7   0 5001.60  140.19
   7   3   0 4599.34  144.59
   3  -7   0 4762.92  152.98
  -3   7   0 4913.01  145.59
  -7  -3   0 4729.73  168.28
  -7  -3   0 4682.73  143.79
   3  -7   0 4545.55  185.78
   7   3   0 4800.02  144.39
  -3   7   0 4623.94  152.78
   7   1   0   41.20   11.00
   7   1   0   35.00   11.90
  -1   7   0   43.50   21.80
  -1   7   0   29.60    9.90
   1  -7   0    9.60   14.10
   7   1   0   43.00   19.00
  -7  -1   0   57.09   13.90
  -7  -1   0   44.50   15.20
  -7  -1   0   41.70   11.90
   1  -7   0   47.00   10.70
  -1   7   0   25.90   13.40
   1  -7   0   38.50   11.50
  -1  -7   0 2570.74   89.69
   7  -1   0 2722.23  111.49
   1   7   0 2616.24   89.59
   1   7   0 2704.03  124.69
  -1  -7   0 2652.33   88.89
  -1  -7   0 2630.84  108.49
   7  -1   0 2595.04   88.19
   1   7   0 2698.53   92.89
  -7   1   0 2695.13   91.49
   1   7   0 2651.93   85.49
  -7   1   0 2732.53   89.89
   7  -1   0 2683.43   93.89
   3   7   0   55.69   11.50
  -7   3   0   68.79   13.40
  -3  -7   0   57.89   12.10
  -3  -7   0   68.09   12.30
  -3  -7   0   81.49   15.30
   3   7   0   80.59   23.00
  -7   3   0   67.19   15.50
   7  -3   0   37.30   11.60
   3   7   0   45.00   13.60
   3   7   0   57.19   13.20
   7  -3   0   53.09   15.70
  -5  -7   0  126.49   19.90
   5   7   0   93.69   17.50
   5   7   0   99.89   14.80
   7  -5   0  111.79   19.60
   7  -5   0   99.19   17.60
  -5  -7   0   92.49   13.90
  -5  -7   0  101.69   18.30
   7  -5   0  108.39   23.00
   5   7   0   99.89   19.20
  -7   5   0   96.69   21.90
  -5  -7   0   88.99   22.40
   5   7   0  102.19   27.40
  -7   5   0  100.49   18.70
   7   7   0  120.69   15.70
   7  -7   0  123.49   18.40
  -7  -7   0   86.99   29.20
   7   7   0   94.59   19.50
   7   7   0  118.79   20.50
   7   7   0   86.09   27.90
  -7   7   0   93.59   20.30
  -7   7   0   93.99   23.20
  -7  -7   0   91.79   14.60
   7  -7   0  102.29   18.50
  -7  -7   0  115.59   20.70
  -7  -7   0  124.19   21.90
   7  -7   0  101.29   23.00
  -7   7   0  127.39   22.20
   8   6   0  113.69   31.20
  -8  -6   0  101.89   29.50
   6  -8   0   67.19   27.00
   8   6   0  128.89   15.80
  -6   8   0  116.69   22.80
  -6   8   0  115.59   21.20
  -8  -6   0  105.89   15.60
  -6   8   0  106.59   19.80
   6  -8   0  117.89   25.40
   6  -8   0  111.09   18.50
   8   6   0  113.59   20.20
  -8  -6   0  127.89   21.30
   8   6   0  108.29   21.10
  -8  -6   0  148.79   21.80
  -8  -4   0  545.55   35.30
  -4   8   0  623.04   42.80
   8   4   0  534.75   34.60
   4  -8   0  606.54   42.10
  -4   8   0  549.25   32.30
  -4   8   0  552.74   35.80
  -8  -4   0  534.15   28.90
   8   4   0  580.04   51.29
  -8  -4   0  507.55   47.50
   4  -8   0  455.25   32.70
   8   4   0  600.04   37.30
  -8  -4   0  566.54   35.10
   4  -8   0  547.55   49.20
   2  -8   0  462.35   43.30
   8   2   0  530.25   32.90
   8   2   0  508.95   33.60
   2  -8   0  546.85   32.90
  -2   8   0  494.35   33.20
  -8  -2   0  500.25   32.10
  -8  -2   0  516.25   33.20
   8   2   0  497.25   45.50
  -2   8   0  592.94   49.99
   2  -8   0  541.65   36.20
  -2   8   0  473.25   36.60
  -8   0   0 2241.48   82.59
   0   8   0 2285.27   82.69
   8   0   0 2163.28   84.59
   0  -8   0 2397.26  119.89
   0  -8   0 2447.56   83.69
  -8   0   0 2235.58   81.99
   8   0   0 2315.97  148.09
   0  -8   0 2269.87   84.19
   0   8   0 2250.37   86.69
   8   0   0 2268.37   81.89
   0   8   0 2497.65  106.59
  -8   0   0 2400.66  108.29
  -2  -8   0    1.80    8.30
   2   8   0  -17.00    7.30
  -8   2   0  -14.80    7.10
  -2  -8   0   -3.50    8.70
   2   8   0  -19.50   14.80
   8  -2   0    7.30   11.50
   8  -2   0   17.50   10.30
  -2  -8   0   19.00   16.30
   2   8   0   13.60    9.60
  -8   2   0    8.40   10.00
   2   8   0   -5.10    9.40
  -4  -8   0 1253.57   55.29
  -8   4   0 1108.79   53.49
   8  -4   0 1057.19   60.09
   8  -4   0 1184.08   62.09
  -8   4   0 1186.88   58.99
   4   8   0 1178.28   72.99
   4   8   0 1212.98   48.80
   4   8   0 1215.08   54.69
   4   8   0 1170.18   55.19
   8  -4   0 1131.29   53.09
  -4  -8   0 1186.98   54.39
  -4  -8   0 1093.59   69.79
   6   8   0   22.00    9.40
   6   8   0   36.10   14.40
   6   8   0   31.10   12.50
  -8   6   0    7.60   12.20
   8  -6   0   -1.50   10.00
   6   8   0    6.70   19.80
   8  -6   0   28.50   15.50
   8  -6   0   14.50   12.00
  -6  -8   0   -1.60    6.60
  -6  -8   0   -6.60   17.50
  -8   6   0   35.50   14.00
  -6  -8   0   23.80   11.00
  -8   8   0   31.10   16.20
   8   8   0   28.10   16.00
  -8  -8   0   66.79   27.90
  -8  -8   0   26.70   17.60
  -8  -8   0   47.60   12.80
   8  -8   0   47.80   16.10
   8   8   0   50.29   14.50
   8  -8   0   50.59   20.40
  -8   8   0   37.20   19.10
   8   8   0   66.79   13.20
   8  -8   0   78.69   20.00
  -8  -8   0   81.39   19.10
   8   8   0   66.39   29.60
   7  -9   0  195.98   34.80
  -7   9   0  188.28   36.50
   9   7   0  144.29   36.40
  -7   9   0  180.38   27.10
  -7   9   0  127.99   25.20
   7  -9   0   91.79   31.70
  -9  -7   0  169.48   25.70
   9   7   0  137.29   25.20
   7  -9   0  119.59   21.20
  -9  -7   0  118.09   33.60
  -9  -7   0  152.98   19.40
   9   7   0  160.38   25.00
   9   7   0  167.38   16.30
  -9  -7   0  123.09   24.70
   9   5   0 1645.54   71.89
   5  -9   0 1782.82   73.29
   5  -9   0 1745.63   82.59
  -5   9   0 1748.82   82.59
  -9  -5   0 1882.21   99.99
  -5   9   0 1769.42   69.99
  -5   9   0 1724.03   74.19
   5  -9   0 1836.92   98.19
   9   5   0 1771.92   74.49
  -9  -5   0 1699.63   72.89
  -9  -5   0 1678.03   72.59
  -9  -5   0 1726.73   72.19
   9   5   0 1755.52   98.49
  -9  -3   0   79.49   13.50
  -9  -3   0   80.19   17.50
   3  -9   0   76.39   18.80
   9   3   0   72.89   24.80
   9   3   0   48.50   14.00
  -3   9   0   78.49   20.70
   9   3   0   53.09   14.30
   3  -9   0   64.79   16.20
  -3   9   0   71.09   25.90
  -9  -3   0   87.39   21.80
  -9  -3   0   91.79   16.90
   3  -9   0   75.89   27.00
  -3   9   0   65.49   15.90
   1  -9   0  200.68   33.90
  -1   9   0  232.88   27.40
  -1   9   0  191.68   35.70
   9   1   0  223.18   28.10
  -9  -1   0  243.58   23.50
   1  -9   0  231.58   23.60
   9   1   0  197.78   36.00
  -9  -1   0  232.38   26.80
   9   1   0  275.27   24.50
  -1   9   0  238.08   31.70
   1  -9   0  235.28   26.80
  -9  -1   0  247.68   36.70
  -1  -9   0  675.03   55.69
   9  -1   0  747.73   60.29
  -1  -9   0  729.73   41.20
   1   9   0  726.63   44.60
  -9   1   0  751.32   43.30
   1   9   0  786.92   40.40
   9  -1   0  819.22   42.90
   1   9   0  801.12   60.49
  -1  -9   0  803.22   43.80
  -9   1   0  704.53   41.00
   9  -1   0  826.72   47.20
   1   9   0  771.42   43.50
  -3  -9   0    8.10   16.90
   3   9   0   17.20   12.10
   3   9   0   20.70   10.20
  -3  -9   0    6.80    9.90
   9  -3   0   27.00    9.80
   3   9   0    4.50   16.10
  -9   3   0    3.70    8.80
  -9   3   0   19.20   11.10
   9  -3   0   10.20   10.50
   3   9   0    1.60   10.00
  -3  -9   0   14.90    8.70
   9  -3   0   43.10   20.50
   5   9   0 1366.36   84.89
   5   9   0 1329.57   62.89
  -9   5   0 1308.27   61.69
  -9   5   0 1294.87   65.49
  -5  -9   0 1324.17   52.89
  -5  -9   0 1424.46   62.19
   9  -5   0 1392.06   70.89
   9  -5   0 1308.07   60.09
   9  -5   0 1229.48   67.29
  -5  -9   0 1181.58   78.49
   5   9   0 1331.87   54.59
   5   9   0 1312.17   61.99
  -5  -9   0 1341.57   61.69
  -7  -9   0  301.77   30.00
  -7  -9   0  263.07   22.50
   9  -7   0  306.97   29.40
  -9   7   0  283.37   39.60
   7   9   0  291.37   22.50
  -7  -9   0  265.27   44.90
   9  -7   0  286.77   42.70
   7   9   0  315.17   36.30
  -7  -9   0  285.97   28.00
   7   9   0  272.17   47.00
  -9   7   0  286.27   29.70
   9  -7   0  348.47   34.00
   7   9   0  270.97   27.20
  -9  -9   0  136.29   27.70
  -9  -9   0  149.19   36.90
   9   9   0  123.39   37.40
  -9  -9   0  172.08   21.50
   9  -9   0  136.49   30.00
   9   9   0  179.38   29.50
  -9   9   0  196.88   27.70
   9  -9   0  203.48   27.70
  -9  -9   0  137.99   26.40
   9   9   0  166.08   21.00
  -8  10   0  223.18   32.20
  10   8   0  167.68   40.70
 -10  -8   0  232.38   21.10
 -10  -8   0  228.58   46.20
  -8  10   0  217.68   30.10
 -10  -8   0  173.98   27.70
  10   8   0  170.18   28.30
  10   8   0  155.88   29.00
  10   8   0  147.69   19.80
   8 -10   0  183.58   34.50
  -8  10   0  164.68   36.80
   8 -10   0  180.18   39.20
 -10  -6   0  124.49   22.00
 -10  -6   0  120.29   22.90
   6 -10   0  157.68   33.30
 -10  -6   0  120.59   17.80
  -6  10   0  113.69   22.10
  -6  10   0  108.29   28.60
   6 -10   0  127.49   33.80
  10   6   0  111.29   25.00
   6 -10   0  132.19   22.50
  -6  10   0   83.49   19.00
 -10  -6   0   60.29   25.60
  10   6   0  125.79   33.00
  10   6   0   79.09   18.80
   4 -10   0  290.37   45.80
  -4  10   0  286.17   27.80
 -10  -4   0  318.37   27.80
 -10  -4   0  220.28   38.70
   4 -10   0  322.37   39.90
 -10  -4   0  300.17   34.30
  10   4   0  287.47   26.60
  -4  10   0  324.77   26.00
   4 -10   0  324.97   27.70
  -4  10   0  333.37   40.80
 -10  -4   0  276.37   22.30
  10   4   0  304.47   47.50
  10   4   0  287.47   29.90
  -2  10   0   20.90   21.70
 -10  -2   0   -4.30    9.00
 -10  -2   0    9.50   18.60
   2 -10   0   35.90   19.60
  -2  10   0    0.00   12.70
  10   2   0   -4.70    7.30
  10   2   0    5.90   19.00
   2 -10   0    5.60    9.70
  10   2   0   14.10   10.30
   2 -10   0   -0.70    9.40
 -10  -2   0   10.60   10.40
  -2  10   0    8.50   11.70
   0 -10   0  353.06   47.20
 -10   0   0  285.67   42.00
   0 -10   0  426.96   31.10
   0  10   0  344.17   30.60
  10   0   0  332.47   31.60
   0  10   0  327.07   32.30
  10   0   0  414.46   52.59
   0  10   0  413.66   52.39
 -10   0   0  449.36   32.00
   0 -10   0  355.26   30.10
 -10   0   0  441.46   32.90
   0  10   0  366.46   30.00
  10   0   0  361.86   29.00
 -10   2   0   44.80   13.40
  -2 -10   0   93.99   25.80
 -10   2   0   76.79   17.50
  10  -2   0   69.69   19.10
   2  10   0   70.09   19.10
  -2 -10   0   60.99   16.00
  -2 -10   0   47.60   16.60
  10  -2   0   82.29   28.80
  10  -2   0   76.39   16.90
   2  10   0   34.40   14.30
   2  10   0   58.09   17.20
   2  10   0   93.09   28.70
   4  10   0 2120.19   87.49
 -10   4   0 2176.08   86.79
   4  10   0 2230.38   88.79
   4  10   0 2064.59   78.79
  -4 -10   0 2143.09  110.89
  -4 -10   0 2212.48   87.19
  -4 -10   0 2106.59   85.79
 -10   4   0 2244.68   91.59
  10  -4   0 2228.38   86.59
  10  -4   0 2103.29   94.89
   4  10   0 2394.16  117.19
  10  -6   0   25.10   22.40
   6  10   0    3.30   20.90
  -6 -10   0    2.00   11.40
  -6 -10   0    3.40   11.60
   6  10   0   11.50   15.40
  -6 -10   0    9.60   21.60
  10  -6   0    9.50   25.80
 -10   6   0    9.00    9.80
  10  -6   0   19.70   11.70
 -10   6   0   -2.80   15.00
  -6 -10   0   29.80   11.30
   6  10   0   10.20   13.80
   6  10   0    5.60    9.80
  10  -8   0  144.59   28.60
   8  10   0   81.19   22.50
   8  10   0  104.59   35.30
 -10   8   0  135.79   23.60
  -8 -10   0  124.19   34.30
 -10   8   0  124.69   32.20
   8  10   0  112.69   25.80
  -8 -10   0   98.59   23.00
  -8 -10   0  126.89   19.10
  10  -8   0  116.99   23.50
   8  10   0  115.09   19.40
  10  10   0   30.20   13.10
  10  10   0    8.50   26.90
 -10 -10   0   -6.30   28.50
  10 -10   0   -4.00   18.90
 -10  10   0   17.70   16.60
  10 -10   0   23.80   14.50
 -10  10   0   51.79   19.40
  10  10   0    5.50   15.60
 -10 -10   0    3.20   12.60
 -10 -10   0   23.80   11.20
  10  10   0   26.80   15.50
  10 -10   0   47.80   16.60
 -10 -10   0   47.00   16.70
 -11  -9   0  251.17   47.80
 -11  -9   0  264.27   24.70
  -9  11   0  233.18   34.40
   9 -11   0  267.07   45.00
  11   9   0  219.48   30.50
  -9  11   0  263.77   41.50
  11   9   0  258.77   48.50
 -11  -9   0  214.98   32.20
 -11  -9   0  298.77   37.70
   9 -11   0  198.18   45.10
  -9  11   0  212.38   32.60
  11   9   0  219.38   21.60
   9 -11   0  188.48   29.60
  11   9   0  222.28   32.60
 -11  -7   0 1003.30   56.09
 -11  -7   0  903.71   45.30
  11   7   0  989.20   80.39
  -7  11   0  936.01   57.09
  -7  11   0  982.90   65.79
   7 -11   0 1062.19   68.49
  11   7   0  924.61   56.09
  -7  11   0  887.31   53.19
  11   7   0  890.21   54.29
 -11  -7   0  968.20   56.79
   7 -11   0  914.21   54.19
 -11  -7   0 1099.59   83.59
   7 -11   0 1028.80   80.99
  11   5   0  140.09   23.20
   5 -11   0   86.99   25.70
  -5  11   0  145.09   28.50
  11   5   0   75.49   29.40
   5 -11   0  158.88   26.70
 -11  -5   0  132.49   19.10
 -11  -5   0  117.39   22.20
  -5  11   0  115.59   20.00
   5 -11   0  121.69   33.00
 -11  -5   0  147.19   38.40
  11   5   0  112.59   25.50
  -5  11   0  161.78   27.10
 -11  -5   0  138.19   24.50
 -11  -3   0 2404.06   95.29
 -11  -3   0 2475.85   85.99
   3 -11   0 2480.85   95.09
  -3  11   0 2268.87   93.89
  11   3   0 2535.95  124.39
   3 -11   0 2466.55  104.49
  -3  11   0 2566.04  107.39
  11   3   0 2352.16   96.59
 -11  -3   0 2334.47   93.69
  -3  11   0 2350.06  123.09
   3 -11   0 2507.15  125.99
  11   3   0 2455.75   94.99
 -11  -3   0 2347.47  119.99
 -11  -1   0   39.20   13.90
  -1  11   0  101.29   31.10
  11   1   0   35.30   15.80
 -11  -1   0   16.00   21.90
  11   1   0   28.90   26.80
   1 -11   0   44.00   13.80
 -11  -1   0   55.49   17.00
  -1  11   0   33.10   15.70
  -1  11   0   49.90   21.10
  11   1   0   20.90   16.00
   1 -11   0   20.60   17.10
 -11   1   0  539.25   37.40
 -11   1   0  569.64   40.10
  -1 -11   0  478.95   36.10
   1  11   0  523.75   37.90
  -1 -11   0  641.84   58.29
   1  11   0  480.95   35.70
  11  -1   0  469.85   36.10
   1  11   0  526.15   55.59
  11  -1   0  627.54   43.90
  -1 -11   0  555.84   39.60
   1  11   0  527.95   41.20
  11  -1   0  593.74   56.29
   3  11   0  235.08   27.40
  11  -3   0  223.28   29.80
  11  -3   0  242.28   44.60
  11  -3   0  211.98   35.90
 -11   3   0  186.88   26.60
 -11   3   0  264.37   35.70
   3  11   0  237.48   32.60
   3  11   0  266.57   46.70
  -3 -11   0  224.08   42.50
  -3 -11   0  260.07   26.20
  -3 -11   0  246.58   32.50
  -5 -11   0  490.05   38.00
   5  11   0  420.56   35.20
  -5 -11   0  469.65   60.89
  11  -5   0  422.46   40.70
  11  -5   0  335.47   46.00
   5  11   0  442.86   31.90
   5  11   0  486.05   39.10
 -11   5   0  437.46   35.80
   5  11   0  510.05   62.09
 -11   5   0  467.45   39.70
  11  -5   0  441.86   35.70
  -5 -11   0  452.95   37.00
 -11   7   0 5380.56  177.58
 -11   7   0 5316.07  185.58
   7  11   0 5269.07  176.78
   7  11   0 5396.16  215.38
  11  -7   0 5359.96  175.38
  -7 -11   0 5458.95  177.98
   7  11   0 5441.46  179.28
  11  -7   0 5367.66  184.88
  -7 -11   0 5453.15  217.98
   7  11   0 5440.26  163.18
  -7 -11   0 5334.57  159.38
  -7 -11   0 5218.48  175.78
  11  -7   0 5168.98  192.48
  11  -9   0  322.07   31.10
   9  11   0  243.28   33.70
 -11   9   0  280.77   37.60
  11  -9   0  308.57   38.40
  -9 -11   0  270.97   54.69
  -9 -11   0  303.47   37.80
   9  11   0  225.38   46.50
  -9 -11   0  321.47   32.20
   9  11   0  237.28   34.30
 -11   9   0  353.26   45.50
  -9 -11   0  278.87   25.70
   9  11   0  312.47   25.20
  11  -9   0  239.18   42.00
  11  11   0   52.09   20.50
 -11  11   0   59.89   21.00
  11  11   0   32.90   12.40
  11 -11   0   10.20   21.90
 -11 -11   0   62.79   16.20
 -11 -11   0   95.39   26.30
  11 -11   0   35.30   16.70
 -11 -11   0   62.19   36.90
 -11 -11   0   29.20   15.80
  11  11   0   98.19   36.20
  12  10   0  -32.00   28.20
 -12 -10   0   13.10   11.20
 -12 -10   0   20.60   31.10
  10 -12   0    4.70   30.80
  12  10   0   -3.80   14.20
 -10  12   0   -7.10   14.10
 -12 -10   0  -21.40   10.40
  10 -12   0   -4.70   12.50
  -8  12   0  -12.60   18.50
  -8  12   0   32.70   14.60
   8 -12   0    8.90   14.10
 -12  -8   0   19.60   30.60
  12   8   0    6.80   14.80
 -12  -8   0   14.90    9.80
 -12  -8   0   23.90   13.40
   8 -12   0   19.40   12.30
   8 -12   0   68.79   35.20
  12   8   0   26.80   30.00
 -12  -8   0   10.30   11.30
  12   8   0    8.60   11.00
  -8  12   0   26.20   15.10
   6 -12   0   10.80   23.80
  -6  12   0    0.10   14.30
  12   6   0   22.80   11.70
   6 -12   0   52.29   16.70
 -12  -6   0   19.90   17.10
   6 -12   0   55.79   32.70
  -6  12   0   32.80   21.40
 -12  -6   0   45.00   13.70
  12   6   0   18.30   25.30
 -12  -6   0   36.70   31.70
 -12  -6   0   27.50   15.30
  12   4   0 2595.94  135.09
  -4  12   0 2650.03  136.49
 -12  -4   0 2557.04   92.19
 -12  -4   0 2375.36  110.09
   4 -12   0 2563.64  112.19
  -4  12   0 2542.15  103.89
   4 -12   0 2583.24  111.29
 -12  -4   0 2627.14  133.29
  12   4   0 2526.45  103.99
 -12  -4   0 2595.54  103.09
  -4  12   0 2934.41  100.69
   4 -12   0 2855.61  138.29
   2 -12   0   -6.50   13.30
   2 -12   0   -2.30   22.50
  12   2   0   27.50   15.00
   2 -12   0  -11.20   12.20
  12   2   0   11.60   12.60
  -2  12   0  -19.20   13.20
 -12  -2   0   13.00   13.50
 -12  -2   0    2.40   10.10
  -2  12   0   -4.20   12.20
  12   2   0  -13.30   20.80
 -12  -2   0  -18.60   18.90
  -2  12   0   33.70   22.70
   0  12   0    3.40   11.60
 -12   0   0   -7.20    6.80
   0 -12   0   -6.50   10.80
 -12   0   0   20.40   23.80
  12   0   0   25.00   13.20
  12   0   0   13.20   21.10
   0 -12   0   -9.90   11.00
   0 -12   0    3.60   20.70
  12   0   0   -4.60   11.30
 -12   0   0  -13.20   11.20
   0  12   0  -26.10   19.90
   0  12   0    9.30   13.00
   0  12   0    6.30   15.00
  12  -2   0  416.46   34.00
   2  12   0  351.96   52.09
 -12   2   0  365.26   33.90
   2  12   0  381.26   37.20
  -2 -12   0  359.26   53.29
   2  12   0  376.56   35.80
  12  -2   0  481.55   62.29
 -12   2   0  364.46   33.20
  -2 -12   0  378.46   33.50
   2  12   0  383.66   33.60
  -2 -12   0  368.36   34.70
  12  -2   0  404.36   39.10
  -4 -12   0   57.79   18.60
   4  12   0   51.79   17.40
   4  12   0   90.39   31.80
   4  12   0   79.09   18.20
  -4 -12   0   83.19   30.00
 -12   4   0   90.09   21.00
  -4 -12   0   49.10   19.00
  12  -4   0   34.00   25.20
  12  -4   0   77.49   22.20
  -6 -12   0 1860.91   84.49
  -6 -12   0 1765.42   82.39
  12  -6   0 1896.01   83.99
  12  -6   0 1710.03   94.49
   6  12   0 2007.10  116.19
   6  12   0 1878.31   75.69
  -6 -12   0 1950.40  115.19
   6  12   0 1941.01   87.59
 -12   6   0 1830.02   90.59
 -12   8   0  188.88   34.50
   8  12   0  187.28   45.20
  -8 -12   0  198.28   29.00
  -8 -12   0  256.27   35.10
   8  12   0  222.88   26.20
  12  -8   0  167.18   32.10
  12  -8   0  125.29   32.10
  -8 -12   0  136.19   40.70
  -8 -12   0  151.08   24.30
   8  12   0  209.38   32.90
 -12   8   0  270.77   36.10
   8  12   0  228.78   34.80
  12  -8   0  201.78   30.00
 -10 -12   0   37.20   16.00
  12 -10   0   46.50   24.70
 -10 -12   0   73.49   37.60
  12 -10   0   71.69   21.40
 -10 -12   0   44.00   18.10
  10  12   0   41.40   17.40
 -12  10   0   33.60   19.30
  10  12   0   59.89   35.40
  10  12   0   53.49   15.40
  12  12   0  735.23   90.29
 -12 -12   0  626.84   88.19
 -12 -12   0  594.14   49.40
  12 -12   0  663.53   63.49
  12  12   0  704.23   56.49
  12 -12   0  623.14   48.20
 -12 -12   0  617.64   40.30
  12  12   0  622.14   37.90
 -12  12   0  607.94   51.59
  11 -13   0  268.87   48.20
  13  11   0  304.67   64.49
 -11  13   0  330.67   45.00
  11 -13   0  310.97   65.29
 -13 -11   0  259.97   37.80
 -13 -11   0  247.98   34.20
  13  11   0  282.97   41.70
 -13 -11   0  335.17   63.69
  13   9   0  231.58   49.40
   9 -13   0  326.87   47.40
 -13  -9   0  271.17   56.69
 -13  -9   0  240.78   35.60
   9 -13   0  280.37   55.89
  13   9   0  384.86   44.70
  -9  13   0  289.97   38.00
  -9  13   0  274.17   39.30
 -13  -9   0  300.77   28.70
  -7  13   0   -1.00   18.60
   7 -13   0   -1.80    9.00
   7 -13   0    2.70   11.50
 -13  -7   0   -0.70   15.70
  -7  13   0    1.10   11.80
   7 -13   0   17.30   26.00
 -13  -7   0   13.50   10.70
  13   7   0   -0.30   13.50
 -13  -7   0   34.10   15.40
  13   7   0  -20.70   24.20
 -13  -7   0   28.30   26.90
  13   7   0    2.40   10.80
  -7  13   0    9.10   16.50
  13   5   0   12.50   13.20
  13   5   0   -0.80   24.20
  -5  13   0   24.10   19.80
 -13  -5   0    7.70   20.20
  -5  13   0   25.80   12.90
 -13  -5   0   34.80   16.30
  -5  13   0   61.39   20.00
  13   5   0   24.50   16.10
   5 -13   0  -10.10   24.70
   5 -13   0   25.50   13.20
 -13  -5   0   22.80   14.40
 -13  -5   0   34.60   16.40
   5 -13   0   37.90   20.50
 -13  -3   0  226.18   34.20
   3 -13   0  228.18   31.70
  -3  13   0  235.68   41.20
  13   3   0  269.47   33.00
  13   3   0  237.58   48.70
 -13  -3   0  256.47   33.30
 -13  -3   0  188.18   38.50
   3 -13   0  202.78   39.50
 -13  -3   0  269.47   26.20
   3 -13   0  249.28   47.80
  -3  13   0  299.47   53.29
  13   1   0 1029.10   82.99
 -13  -1   0 1028.10   81.79
 -13  -1   0  961.10   56.99
 -13  -1   0  941.31   55.59
   1 -13   0  858.61   74.99
  13   1   0  926.21   58.29
  -1  13   0  996.60   58.39
   1 -13   0  970.40   55.49
  -1  13   0  869.11   61.79
  13   1   0  928.31   54.49
   1 -13   0 1032.10   60.89
  -1  13   0  996.00   83.59
  -1 -13   0   43.80   15.50
 -13   1   0   14.00   15.20
  -1 -13   0   31.50   16.30
  -1 -13   0   61.89   27.40
   1  13   0   13.00   25.90
  13  -1   0   12.40   10.80
   1  13   0   40.20   21.20
 -13   1   0   33.60   16.20
  13  -1   0   15.90   15.40
   1  13   0   29.90   16.00
  13  -1   0   67.39   28.90
   1  13   0   23.50   14.00
  -3 -13   0 4566.14  160.28
  -3 -13   0 4773.42  203.38
   3  13   0 4902.31  170.78
   3  13   0 5077.49  206.28
  13  -3   0 5070.49  207.08
 -13   3   0 4537.95  164.48
   3  13   0 4780.12  155.18
  13  -3   0 4636.34  160.68
  -3 -13   0 4860.01  164.58
  -5 -13   0  747.23   51.29
   5  13   0  779.22   54.29
  -5 -13   0  886.11   79.19
 -13   5   0  855.01   57.99
   5  13   0  715.83   71.79
  13  -5   0  986.20   84.69
   5  13   0  847.32   47.50
  -5 -13   0  866.01   53.09
  13  -5   0  796.62   61.29
   5  13   0  807.32   55.39
  13  -5   0  897.61   53.89
  13  -5   0  738.33   62.09
 -13   5   0  833.72   53.79
   7  13   0 1210.68   70.49
   7  13   0 1296.07   97.89
  -7 -13   0 1315.47   98.29
  -7 -13   0 1222.08   68.69
   7  13   0 1417.06   63.59
  13  -7   0 1337.87   69.99
 -13   7   0 1443.06   74.99
 -13   7   0 1234.58   73.79
  13  -7   0 1299.67   79.59
  13  -7   0 1439.76   86.49
   7  13   0 1582.84   78.39
  -7 -13   0 1456.05   73.39
  -9 -13   0   -5.90   12.70
  13  -9   0   -3.50   15.60
   9  13   0   15.30   33.20
  13  -9   0   31.20   18.20
 -13   9   0    8.80   17.00
   9  13   0  -11.10   11.80
   9  13   0   14.20   18.60
  -9 -13   0   31.00   17.40
  -9 -13   0   31.00   30.60
 -11 -13   0  251.37   37.70
  13 -11   0  214.78   40.20
 -13  11   0  168.28   31.00
 -11 -13   0  194.18   27.30
  11  13   0  234.58   55.69
  13 -11   0  153.48   31.10
  11  13   0  235.38   38.60
 -11 -13   0  116.39   52.29
  11  13   0  204.28   27.30
 -13 -13   0    5.60   36.80
 -13  13   0   41.60   19.70
  13 -13   0   25.60   31.10
  13  13   0   39.60   22.80
 -13 -13   0   34.60   15.40
  13  13   0   21.80   14.00
  13 -13   0   -4.50   41.70
  13  13   0   28.30   44.00
  14  12   0  191.78   37.00
  14  12   0  187.28   52.99
  12 -14   0  212.28   61.09
  12 -14   0  193.18   46.60
 -14 -12   0  221.98   36.10
 -14 -12   0  200.18   58.39
 -12  14   0  202.68   34.80
 -14 -10   0  154.38   48.70
 -14 -10   0  330.17   42.40
  10 -14   0  317.87   51.69
 -10  14   0  200.58   35.10
  10 -14   0  265.07   61.99
  14  10   0  249.68   38.20
 -10  14   0  341.87   47.50
  14  10   0  348.27   65.09
  14   8   0  211.58   50.09
   8 -14   0  224.68   40.20
  -8  14   0  163.78   29.00
 -14  -8   0  172.38   25.10
 -14  -8   0  172.78   30.70
  14   8   0  110.69   27.80
   8 -14   0  166.48   47.60
  -8  14   0  205.78   35.80
 -14  -8   0  143.89   45.80
  14   6   0   -5.50   14.20
   6 -14   0    3.50   10.80
  -6  14   0   10.00   21.10
  14   6   0  -22.10   27.60
 -14  -6   0   -2.10    8.10
 -14  -6   0    7.70   18.00
  14   6   0   22.40   18.10
  -6  14   0   -4.20    9.60
   6 -14   0   -3.30   27.10
 -14  -6   0   13.00   31.60
   6 -14   0   17.10   17.30
 -14  -6   0   24.10   15.60
  -6  14   0   26.60   14.30
 -14  -4   0  100.59   19.90
  14   4   0   52.59   18.00
 -14  -4   0   79.59   33.20
   4 -14   0   55.69   17.40
  -4  14   0   38.50   24.00
  -4  14   0   77.79   37.40
 -14  -4   0   80.39   21.30
  14   4   0  102.99   31.90
   4 -14   0  128.79   37.20
  14   4   0   69.89   19.80
 -14  -4   0   94.49   24.20
  -4  14   0   88.79   20.10
   4 -14   0   68.79   19.70
  -4  14   0   91.79   22.80
   2 -14   0   -0.90   13.40
  -2  14   0   50.59   32.70
  14   2   0   45.20   16.80
  14   2   0   34.20   14.60
  -2  14   0   26.20   16.40
 -14  -2   0   27.90   13.10
   2 -14   0  -11.50   27.40
 -14  -2   0   20.20   27.40
  -2  14   0   -3.10   17.50
  14   2   0   10.40   26.60
 -14  -2   0   21.60   15.20
  14   0   0   76.69   34.40
   0  14   0  131.19   37.10
  14   0   0   88.89   25.70
 -14   0   0   91.39   21.90
   0 -14   0  111.09   25.50
   0  14   0   83.79   24.00
   0 -14   0  121.19   22.60
  14   0   0   99.19   23.30
 -14   0   0   84.59   21.60
   0  14   0   80.79   22.60
   0  14   0   89.19   24.10
   0 -14   0   62.19   31.10
  -2 -14   0   42.30   33.10
   2  14   0   19.40   14.90
   2  14   0   -5.10   15.00
   2  14   0   33.40   29.10
  -2 -14   0   -3.90   10.90
 -14   2   0    5.50   17.10
  14  -2   0   12.00   25.00
  14  -2   0    1.10    9.70
   2  14   0   -6.50   14.30
 -14   2   0   -1.80   11.30
  -2 -14   0  -22.30   10.90
  14  -2   0    1.50   12.20
   4  14   0 1119.49   64.39
 -14   4   0 1015.50   63.79
   4  14   0 1112.29   58.79
   4  14   0 1220.48   94.79
  14  -4   0 1041.10   71.19
   4  14   0 1035.00   66.29
  -4 -14   0 1109.89   63.19
  -4 -14   0 1024.10   61.79
  -4 -14   0 1182.68   94.59
  14  -4   0 1165.98   93.49
  14  -4   0 1104.09   62.19
 -14   4   0 1074.19   63.29
 -14   6   0 2785.92  122.09
  -6 -14   0 2847.22  116.29
  -6 -14   0 2975.90  117.79
  -6 -14   0 2817.52  152.48
   6  14   0 2986.30  155.18
   6  14   0 3000.00  107.59
  14  -6   0 2557.54  127.79
   6  14   0 2911.11  119.29
   6  14   0 2688.93  118.59
  14  -6   0 2869.91  115.29
  14  -6   0 2941.61  133.39
  14  -6   0 3129.69  161.78
 -14   6   0 2712.33  115.79
  -8 -14   0 1721.73  121.79
  -8 -14   0 1766.72   87.09
   8  14   0 1744.93   74.99
  14  -8   0 1700.13   92.49
 -14   8   0 1867.61   90.49
   8  14   0 1483.05   84.39
  14  -8   0 1650.33   99.29
   8  14   0 1706.03  118.09
 -10 -14   0  737.93   54.39
  10  14   0  813.32   59.69
  14 -10   0  719.83   55.89
 -14  10   0  775.92   58.09
  14 -10   0  682.53   66.99
  10  14   0  731.13   93.79
  10  14   0  793.62   45.90
 -10 -14   0  526.55   81.59
 -10 -14   0  627.34   43.90
 -14  12   0   37.00   19.70
  12  14   0   35.70   13.60
 -12 -14   0   49.60   22.90
  14 -12   0    5.60   28.70
 -12 -14   0   43.30   40.00
  12  14   0   11.60   21.50
  12  14   0    1.50   41.40
 -14 -14   0   70.79   56.09
  14 -14   0  -22.40   22.90
  14 -14   0  -26.30   49.80
 -14  14   0    4.00   21.30
 -14 -14   0    5.40   20.90
  14  14   0   -1.70   22.70
 -15 -13   0    7.80   50.39
 -13  15   0   39.30   23.10
  13 -15   0   49.10   29.30
  15  13   0   12.90   23.00
 -15 -13   0   47.60   23.30
  13 -15   0  -25.60   46.90
  15  11   0   21.20   20.20
 -15 -11   0   31.90   35.00
  15  11   0   19.80   38.20
  11 -15   0   36.20   41.20
  11 -15   0   16.20   34.20
 -11  15   0   76.79   21.40
 -15 -11   0   34.00   20.40
   9 -15   0  323.07   49.40
  -9  15   0  263.77   41.20
  15   9   0  426.46   71.39
  -9  15   0  283.77   39.90
 -15  -9   0  193.88   49.20
  15   9   0  331.97   47.20
   9 -15   0  242.88   55.69
 -15  -9   0  318.97   42.60
  15   7   0  117.99   25.50
   7 -15   0  143.39   33.10
 -15  -7   0  179.18   28.50
  -7  15   0  139.89   32.60
 -15  -7   0  120.39   43.20
   7 -15   0  176.68   44.20
  15   7   0  163.08   46.60
 -15  -7   0  155.28   25.30
  -7  15   0  157.98   26.20
   5 -15   0   90.99   36.40
  -5  15   0   63.59   19.20
 -15  -5   0  105.39   24.10
   5 -15   0   76.19   26.20
  15   5   0   55.49   18.30
 -15  -5   0   93.19   37.60
 -15  -5   0  117.39   23.70
  -5  15   0   54.19   20.10
  15   5   0  108.29   37.40
  -3  15   0  120.79   39.20
   3 -15   0   88.79   22.30
  -3  15   0   92.79   34.90
  15   3   0  164.38   33.70
 -15  -3   0  113.09   26.20
 -15  -3   0   52.29   37.20
 -15  -3   0   89.09   24.70
  15   3   0  138.89   46.80
 -15  -3   0  102.29   20.30
   3 -15   0  117.69   23.30
   3 -15   0  114.79   35.10
  -3  15   0  135.59   29.60
  15   3   0   79.19   22.10
  15   1   0  136.99   40.80
   1 -15   0  108.59   25.40
  -1  15   0  151.38   27.30
  -1  15   0  164.98   35.30
  -1  15   0  163.18   30.20
 -15  -1   0  133.09   28.50
   1 -15   0  108.09   25.70
  15   1   0   55.39   24.10
  15   1   0  146.49   29.30
 -15  -1   0  141.49   40.70
   1 -15   0  172.48   44.40
 -15  -1   0  144.59   26.60
  -1  15   0  175.78   42.50
  15  -1   0   72.09   25.10
   1  15   0   96.49   22.70
  15  -1   0   74.09   19.20
  -1 -15   0  120.19   37.50
   1  15   0   91.69   35.40
   1  15   0   90.69   24.90
 -15   1   0   60.29   15.60
   1  15   0   64.99   21.60
  -1 -15   0   84.49   22.40
  -1 -15   0   50.79   18.10
 -15   1   0   25.50   18.30
  15  -1   0   36.00   27.20
  15  -3   0  196.78   34.50
 -15   3   0  261.77   35.90
 -15   3   0  258.57   36.60
  15  -3   0  193.58   31.70
   3  15   0  272.67   58.39
  -3 -15   0  239.98   34.50
   3  15   0  244.08   37.80
   3  15   0  237.48   35.50
   3  15   0  229.98   33.80
  15  -3   0  203.68   48.60
  -3 -15   0  248.58   35.40
  -3 -15   0  241.68   49.00
 -15   5   0  607.64   48.70
   5  15   0  693.93   83.79
  15  -5   0  698.53   90.39
   5  15   0  586.24   50.99
  15  -5   0  503.85   56.49
  15  -5   0  565.04   55.69
  -5 -15   0  664.83   50.99
  -5 -15   0  749.33   77.59
   5  15   0  678.43   44.60
   7  15   0  800.12   83.79
  15  -7   0  611.84   61.59
  -7 -15   0  725.23   53.99
   7  15   0  714.73   54.09
  -7 -15   0  664.43   82.49
  15  -7   0  634.64   60.09
 -15   7   0  593.04   49.60
  15  -7   0  649.93   85.89
   7  15   0  698.73   45.20
   9  15   0  352.36   31.60
  -9 -15   0  381.06   67.59
  15  -9   0  332.47   55.49
 -15   9   0  426.26   43.10
   9  15   0  429.36   73.39
   9  15   0  375.46   47.60
  15  -9   0  306.97   42.90
  -9 -15   0  379.66   49.50
 -15  11   0   50.69   23.60
  11  15   0  131.69   56.99
 -11 -15   0   37.90   46.80
  11  15   0   54.19   23.10
  15 -11   0   -2.20   36.40
  11  15   0   67.29   19.00
 -11 -15   0   90.09   24.20
 -13 -15   0   94.19   30.80
 -15  13   0  111.09   29.60
 -13 -15   0  135.19   79.29
  13  15   0   34.50   26.90
  15 -13   0   90.39   36.30
  15  15   0   25.80   23.30
 -15 -15   0   66.19   28.90
 -15 -15   0  -34.40   46.40
  15 -15   0    9.90   23.60
 -15  15   0   45.00   25.50
  16  14   0  856.71   70.39
  14 -16   0 1010.50   86.59
 -16 -14   0  962.30   71.89
 -16 -14   0  908.11  113.49
 -14  16   0  818.02   68.19
 -16 -12   0    5.40   19.00
  12 -16   0   -8.00   22.10
 -16 -12   0   30.50   47.00
  12 -16   0  -34.50   45.40
  16  12   0   -7.40   15.50
 -12  16   0    6.90   21.10
 -10  16   0  361.36   49.20
  16  10   0  387.16   73.49
 -16 -10   0  219.38   61.09
 -16 -10   0  410.66   41.40
  10 -16   0  275.97   64.09
  16  10   0  309.47   47.10
  10 -16   0  287.87   60.29
   8 -16   0   12.30   38.30
 -16  -8   0   34.10   18.20
  -8  16   0   -0.10   18.00
  -8  16   0   27.80   17.20
 -16  -8   0   48.10   36.10
  16   8   0    5.90   18.70
  16   8   0    2.90   36.70
   8 -16   0    5.00   21.10
   6 -16   0    9.30   37.50
  -6  16   0    2.30   16.10
 -16  -6   0    0.10   18.00
  -6  16   0   25.10   16.50
 -16  -6   0  -22.20   33.40
   6 -16   0   45.70   23.30
  16   6   0    6.80   32.50
  16   6   0   32.30   18.10
 -16  -6   0    6.90   15.70
  -4  16   0  -21.70   35.10
 -16  -4   0  -23.70   13.60
  16   4   0    3.20   16.10
  -4  16   0   11.20   14.30
   4 -16   0  -11.20   27.70
   4 -16   0  -25.80   11.80
 -16  -4   0   15.30   35.70
 -16  -4   0   -3.90   11.80
  16   4   0   -9.60   28.20
  -2  16   0  496.75   45.00
  16   2   0  333.87   62.69
  -2  16   0  556.24   76.49
 -16  -2   0  540.45   74.99
  16   2   0  475.45   45.40
 -16  -2   0  472.75   43.00
   2 -16   0  479.05   74.59
  -2  16   0  499.55   47.00
   2 -16   0  498.05   47.50
   0  16   0  355.16   63.39
 -16   0   0  343.87   43.40
  16   0   0  303.87   61.99
   0 -16   0  361.16   44.60
  16   0   0  304.67   44.90
   0  16   0  303.97   42.70
   0  16   0  358.56   49.90
   0 -16   0  217.78   57.89
   2  16   0  131.29   30.00
   2  16   0  186.48   31.30
  -2 -16   0  180.88   31.80
   2  16   0  181.78   45.90
  16  -2   0  105.39   32.80
  16  -2   0  156.88   49.30
 -16   2   0  155.78   29.40
  -2 -16   0  116.99   44.30
   4  16   0 1803.92  124.49
 -16   4   0 1767.72   90.49
  -4 -16   0 1873.81  127.19
  -4 -16   0 1872.51   93.29
   4  16   0 1998.50   95.99
  16  -4   0 1871.61  129.29
  16  -4   0 1892.61  103.99
   4  16   0 1939.01   86.49
   6  16   0 1608.14   85.39
  16  -6   0 1614.64  120.89
  16  -6   0 1462.85   94.49
  -6 -16   0 1344.27  113.89
 -16   6   0 1635.44   85.19
  16  -6   0 1198.68   98.09
  -6 -16   0 1508.75   81.09
   6  16   0 1480.35   72.69
   6  16   0 1605.24  120.19
 -16   8   0  737.03   58.79
  -8 -16   0  648.64   86.29
  16  -8   0  745.93   67.39
  16  -8   0  918.01   96.89
   8  16   0  752.22   58.19
  16  -8   0  772.22   70.09
  -8 -16   0  722.63   56.59
   8  16   0  811.62   98.89
   8  16   0  883.71   52.59
  16 -10   0  -24.50   44.20
 -10 -16   0    9.70   19.50
  10  16   0    3.60   18.90
 -16  10   0   -1.40   15.10
  10  16   0   12.70   14.30
 -10 -16   0   -0.90   40.90
  10  16   0   -2.00   44.60
  16 -12   0   -7.20   33.30
 -16  12   0   -9.80   17.80
 -12 -16   0   26.80   20.50
  12  16   0   -9.40   43.20
  12  16   0   -4.90   23.20
  14  16   0  154.58   35.70
 -14 -16   0  172.98   40.10
 -16  14   0  153.48   34.50
  16 -14   0  114.39   44.10
 -14 -16   0  188.98   57.59
  16  16   0  111.59   34.80
 -16  16   0   83.29   28.60
  16 -16   0   92.99   49.10
 -15  17   0    6.10   26.60
  15 -17   0    5.60   38.00
  17  15   0   26.60   20.40
 -17 -13   0  719.83   63.59
 -13  17   0  575.44   58.89
 -17 -13   0  738.23  125.99
  13 -17   0  569.64   78.99
  17  13   0  547.35   55.99
 -11  17   0  476.85   59.49
  11 -17   0  383.66   59.59
  17  11   0  292.07   47.50
  11 -17   0  448.46  104.89
  17  11   0  412.06   91.49
 -17 -11   0  382.66   50.59
 -17 -11   0  361.66   96.99
  -9  17   0 1006.30   70.49
 -17  -9   0 1053.79  104.49
 -17  -9   0  990.30   68.69
  17   9   0  908.41  109.69
  17   9   0  891.41   67.89
   9 -17   0 1018.10  102.19
   9 -17   0 1031.30   81.09
  -7  17   0   82.09   23.90
  17   7   0  115.39   47.60
  17   7   0   46.40   22.40
   7 -17   0   79.29   42.70
  -7  17   0   71.79   24.60
 -17  -7   0   43.50   45.80
   7 -17   0  124.79   33.60
 -17  -7   0   27.40   20.00
 -17  -5   0  635.84   46.20
   5 -17   0  533.35   55.49
  -5  17   0  565.04   49.50
   5 -17   0  616.34   83.59
  -5  17   0  672.13   50.29
  17   5   0  718.63   56.69
 -17  -5   0  736.03   54.69
  17   5   0  659.73   91.89
 -17  -5   0  673.63   90.09
 -17  -3   0  639.24   52.49
 -17  -3   0  582.84   45.00
  17   3   0  615.94   83.59
  -3  17   0  698.33   93.89
 -17  -3   0  577.44   80.69
  17   3   0  688.43   58.09
   3 -17   0  522.55   77.09
  -3  17   0  567.84   51.29
  -1  17   0   46.90   20.80
  17   1   0   23.70   39.30
 -17  -1   0   36.30   35.10
   1 -17   0   43.40   22.10
   1 -17   0    7.10   40.30
  -1  17   0   59.09   24.40
  -1  17   0  113.49   44.50
  17   1   0   86.09   27.80
 -17  -1   0   47.70   21.80
   1  17   0  158.98   31.00
   1  17   0  104.59   47.60
 -17   1   0  187.88   33.00
  -1 -17   0  164.08   55.79
  -1 -17   0  121.49   29.20
  17  -1   0  125.09   33.50
   1  17   0  189.18   35.00
  17  -1   0  139.89   53.59
 -17   3   0   30.50   18.80
   3  17   0    6.00   38.00
   3  17   0   44.00   24.30
   3  17   0   48.90   23.50
  -3 -17   0   66.19   40.50
  17  -3   0   29.80   22.20
  -3 -17   0   82.69   25.50
  17  -3   0   53.89   44.00
  -5 -17   0  183.18   32.00
  17  -5   0  185.98   40.20
   5  17   0  147.69   32.40
   5  17   0  222.58   32.70
  17  -5   0  130.39   39.90
  -5 -17   0  137.79   42.30
 -17   5   0  208.38   34.00
  17  -5   0  143.99   52.99
   5  17   0  223.48   54.49
  17  -7   0  580.24   75.49
 -17   7   0  615.44   55.39
   7  17   0  766.32  102.19
  17  -7   0  703.63   68.49
  -7 -17   0  788.82   97.39
  -7 -17   0  853.91   59.59
  17  -7   0  866.51  106.29
   7  17   0  720.23   49.60
   7  17   0  673.53   57.89
 -17   9   0  281.17   42.00
   9  17   0  237.68   43.40
  17  -9   0  308.27   58.09
   9  17   0  252.27   34.80
  17  -9   0  227.88   62.69
   9  17   0  278.17   68.99
  -9 -17   0  217.78   57.79
  -9 -17   0  261.87   39.50
  11  17   0  317.57   49.20
 -11 -17   0  296.97   44.50
  11  17   0  291.37   70.49
 -17  11   0  304.87   48.50
 -11 -17   0  336.67   85.39
  17 -11   0  351.06   62.99
 -17  13   0   12.20   24.20
  17 -13   0   96.39   42.20
  13  17   0   -8.20   23.60
 -13 -17   0  -28.40   47.90
 -13 -17   0  -35.10   22.00
 -17  15   0   -0.50   24.60
  17 -15   0   16.00   36.80
  15  17   0   47.50   30.80
 -17  17   0  466.85   67.79
  17  17   0  469.85   64.39
  17 -17   0  481.05   81.99
 -17 -17   0  673.53   65.99
 -18 -16   0   72.79   31.60
  18  16   0    4.80   26.00
  16 -18   0  -61.09   36.60
 -16  18   0   15.10   27.50
  14 -18   0   -9.30   27.40
 -14  18   0    9.60   20.10
 -18 -14   0    4.10   26.30
  18  14   0   12.80   25.70
  18  12   0    0.40   22.50
 -18 -12   0   48.10   27.60
 -12  18   0   20.70   26.20
  12 -18   0  -28.50   28.20
  10 -18   0   27.50   55.29
  18  10   0   47.30   24.80
  18  10   0   75.49   64.39
  10 -18   0   46.20   28.10
 -18 -10   0    5.30   18.70
 -10  18   0    0.60   22.10
  18   8   0  -46.60   44.50
 -18  -8   0  -25.60   17.60
  18   8   0   15.70   18.40
   8 -18   0  -53.99   39.30
 -18  -8   0  -46.10   44.10
  -8  18   0   10.90   18.30
   8 -18   0   28.00   25.90
   6 -18   0    5.20   37.60
  18   6   0  -57.99   45.70
 -18  -6   0   62.69   44.00
  -6  18   0   17.10   19.90
 -18  -6   0   -5.60   17.20
   6 -18   0   30.00   28.20
  18   6   0    5.90   16.60
  -6  18   0   23.50   23.10
 -18  -4   0   13.70   17.90
   4 -18   0   27.70   38.10
 -18  -4   0   31.40   43.40
  -4  18   0   -0.80   16.30
  -4  18   0   26.50   22.80
 -18  -4   0   -3.00   25.30
  18   4   0  -27.40   38.50
  -4  18   0   12.30   44.00
  18   4   0  -23.30   15.40
   2 -18   0  150.48   49.30
  -2  18   0  119.99   32.00
  18   2   0  257.57   62.39
  18   2   0  139.89   34.10
 -18  -2   0  131.09   51.29
  -2  18   0  154.48   34.50
   2 -18   0  139.59   34.00
 -18  -2   0  189.58   32.30
 -18  -2   0  138.99   30.50
  -2  18   0   62.79   50.19
  18   0   0   21.20   49.80
   0 -18   0   92.39   41.50
 -18   0   0   97.19   23.90
   0  18   0   71.59   45.30
   0  18   0   64.09   24.60
  18   0   0   41.10   25.80
   0 -18   0   82.99   28.00
   0  18   0   96.79   31.20
   2  18   0  932.31   60.69
   2  18   0  825.32   63.49
  18  -2   0 1060.79   78.59
  18  -2   0  906.51  109.69
   2  18   0  843.82  106.39
 -18   2   0  934.11   64.09
  -2 -18   0  875.71   91.59
  -2 -18   0  952.70   66.29
   4  18   0   26.70   22.20
   4  18   0   46.20   45.30
  -4 -18   0    0.60   39.00
  -4 -18   0   79.89   25.60
 -18   4   0   63.69   24.10
  18  -4   0   34.40   28.80
  18  -4   0   53.69   48.40
  18  -6   0  252.47   56.29
  18  -6   0  313.57   63.39
  -6 -18   0  232.78   67.59
   6  18   0  283.67   36.90
  18  -6   0  253.47   56.49
 -18   6   0  303.77   45.20
   6  18   0  294.07   68.59
   6  18   0  348.47   50.09
  -6 -18   0  319.17   46.10
   8  18   0  521.65   44.70
  -8 -18   0  404.96   92.99
  18  -8   0  622.84  113.09
  -8 -18   0  364.26   51.39
 -18   8   0  581.74   54.89
  18  -8   0  488.85   70.69
   8  18   0  496.55   50.99
 -18  10   0   -1.10   21.40
  10  18   0   16.30   18.80
  10  18   0  -14.30   54.59
  10  18   0   14.60   18.80
 -10 -18   0  -12.10   48.20
 -10 -18   0  -48.00   19.20
  18 -10   0   23.50   27.80
  12  18   0   62.39   31.40
 -12 -18   0   89.89   27.80
 -12 -18   0  -25.50   56.79
 -18  12   0   21.20   24.70
  18 -12   0   20.60   33.60
 -18  14   0   39.20   26.60
  14  18   0   46.90   30.10
  18 -14   0   63.99   39.40
 -16 -18   0  213.88   48.60
  18 -16   0   58.09   51.99
 -18  16   0  233.38   47.60
  16  18   0  153.88   43.20
  18  18   0  170.78   46.20
  18 -18   0  106.59   55.09
 -18  18   0  126.19   35.60
 -18 -18   0  194.48   45.90
 -17  19   0   47.30   31.10
  19  17   0   12.00   31.30
  17 -19   0  -49.99   36.90
 -19 -17   0   45.10   33.50
  19  15   0  164.58   41.60
 -15  19   0  192.88   41.80
 -19 -15   0  193.48   41.80
  15 -19   0  114.19   46.40
 -13  19   0    5.90   28.20
  13 -19   0   19.60   39.70
 -19 -13   0   -2.50   25.20
  19  13   0   25.30   30.60
  11 -19   0 1438.96  112.09
  19  11   0 1261.27  102.79
 -11  19   0 1353.06  103.29
 -19 -11   0 1365.26   87.39
  -9  19   0  181.48   37.30
   9 -19   0  201.18   61.39
 -19  -9   0  129.49   58.39
  19   9   0  112.69   29.10
 -19  -9   0  217.28   40.90
   9 -19   0  243.38   47.60
  19   7   0  817.52   65.69
 -19  -7   0  616.94   90.39
   7 -19   0  608.34   63.69
  -7  19   0  825.42   64.89
 -19  -7   0  626.54   57.69
 -19  -5   0   21.30   43.50
 -19  -5   0    1.40   19.40
   5 -19   0    0.50   23.30
  -5  19   0   43.70   23.90
  19   5   0  -18.00   53.19
  19   5   0   20.50   24.60
   5 -19   0   85.89   46.20
  19   3   0   -6.00   12.70
   3 -19   0  -20.90   39.00
  -3  19   0   10.80   22.60
  19   3   0   -9.70   44.50
 -19  -3   0   -3.70   33.60
  -3  19   0  -82.89   39.10
 -19  -3   0  -14.50   16.90
  -3  19   0   -6.00   18.30
   3 -19   0   -9.90   18.20
  19   1   0  -19.80   16.30
  19   1   0   69.49   50.59
  -1  19   0   15.40   21.40
   1 -19   0    8.20   20.90
  -1  19   0  -20.20   17.80
  -1  19   0   28.70   46.60
   1 -19   0   41.80   43.10
 -19  -1   0   -1.90   17.00
  19  -1   0   30.00   27.50
 -19   1   0   -4.00   18.20
   1  19   0   45.10   24.20
   1  19   0   14.50   40.60
  -1 -19   0   41.80   21.90
  -1 -19   0   13.70   41.20
  19  -1   0   76.59   56.09
   1  19   0   23.30   21.10
 -19   3   0  -21.20   18.90
  19  -3   0   28.40   49.10
  -3 -19   0   39.60   19.10
   3  19   0   20.60   24.30
  -3 -19   0   29.50   41.60
   3  19   0   34.50   44.00
   3  19   0    5.00   20.70
  19  -3   0   -3.40   25.40
  19  -5   0  290.27   70.09
  19  -5   0  299.77   54.49
  -5 -19   0  250.17   45.40
   5  19   0  224.08   42.50
  -5 -19   0  320.57   78.09
 -19   5   0  300.47   47.00
   5  19   0  358.96   45.00
   7  19   0   86.69   49.00
  -7 -19   0    8.90   16.90
   7  19   0   60.29   23.00
  -7 -19   0  -15.50   40.60
   7  19   0   25.40   18.50
  19  -7   0   58.49   29.50
 -19   7   0   25.60   22.10
   9  19   0   60.09   94.89
   9  19   0   21.30   26.50
   9  19   0   85.29   29.00
  -9 -19   0   68.49   50.49
  19  -9   0   52.19   36.70
  -9 -19   0   43.80   24.80
 -19   9   0   52.09   28.40
  11  19   0  174.68   47.90
 -11 -19   0  153.88   38.90
 -19  11   0  144.29   37.20
  19 -11   0   69.89   44.30
 -19  13   0   50.39   32.10
  19 -13   0   11.50   39.90
 -13 -19   0   56.49   29.50
  13  19   0   17.80   28.20
 -19  15   0   50.69   29.40
  19 -15   0  -11.60   34.50
  15  19   0   61.29   28.00
 -15 -19   0   36.10   30.10
  17  19   0   18.00   33.00
 -19  17   0   82.29   34.70
 -17 -19   0   31.00   26.60
  19 -17   0   57.19   39.70
  19  19   0    7.30   38.60
  19 -19   0    1.50   49.90
 -19  19   0  -32.30   28.10
 -19 -19   0  -42.90   31.20
  18 -20   0   55.09   49.60
 -18  20   0  -70.59   30.10
 -20 -18   0   61.79   38.70
  20  18   0   27.70   35.80
 -20 -16   0   17.90   29.70
 -16  20   0  -25.90   20.10
  16 -20   0   -5.10   31.20
  20  16   0   24.00   31.90
  14 -20   0   63.69   46.60
 -20 -14   0   42.40   29.30
  20  14   0   37.00   31.80
 -14  20   0   33.60   29.40
 -20 -12   0   15.10   26.10
 -12  20   0  -30.60   22.70
  20  12   0    0.80   28.70
  12 -20   0   -6.10   29.40
 -10  20   0   71.69   30.20
 -20 -10   0   73.89   33.50
  20  10   0   28.10   25.50
  10 -20   0   84.09   40.00
  20   8   0   34.50   24.90
 -20  -8   0   57.79   30.90
   8 -20   0   72.69   33.10
  -8  20   0   47.30   24.00
  20   6   0   33.50   30.50
 -20  -6   0   89.89   29.10
   6 -20   0  138.49   61.29
   6 -20   0  169.48   40.80
  -6  20   0  108.19   31.40
  -4  20   0   81.79   30.40
  20   4   0   56.19   27.00
  -4  20   0  130.69   60.29
  -4  20   0   99.79   26.40
 -20  -4   0  124.89   50.09
 -20  -4   0   59.29   29.30
   4 -20   0   74.49   25.30
   4 -20   0  -53.49   47.90
 -20  -2   0 1510.85   88.19
 -20  -2   0 1262.07  118.09
  20   2   0 1374.16   91.39
  -2  20   0 1246.48  125.19
  20   2   0 1263.87  123.39
  -2  20   0 1258.57   83.79
  -2  20   0 1251.87   81.39
   2 -20   0 1374.26   87.09
   0 -20   0   -8.30   19.80
   0  20   0   37.80   24.70
 -20   0   0   -1.30   19.70
   0  20   0   53.29   58.39
   0  20   0    3.50   24.60
  20   0   0   43.60   59.89
  20   0   0  -16.30   21.40
  -2 -20   0  164.38   33.00
   2  20   0  203.58   61.39
   2  20   0  139.09   32.20
 -20   2   0  141.39   32.90
   2  20   0  178.48   36.00
  20  -2   0  178.38   42.00
  20  -4   0  160.58   37.80
   4  20   0  157.18   31.90
   4  20   0  127.99   57.69
 -20   4   0  190.68   38.70
  -4 -20   0  184.78   37.50
   4  20   0  152.38   33.10
  -4 -20   0  172.88   60.99
   6  20   0   91.79   59.49
   6  20   0   50.59   26.50
  -6 -20   0   78.69   28.30
  20  -6   0   34.50   28.60
   6  20   0  116.09   29.60
 -20   6   0   88.09   29.10
  -6 -20   0   -3.60   48.20
   8  20   0   88.89   32.70
  20  -8   0   -4.50   34.50
  -8 -20   0   30.90   49.60
 -20   8   0   60.09   27.80
   8  20   0  132.99   33.50
  -8 -20   0   60.09   22.00
 -20  10   0  233.18   51.79
 -10 -20   0   96.09   31.10
  10  20   0  162.68   38.20
  20 -12   0  349.87   64.29
 -12 -20   0  252.97   45.90
 -20  12   0  222.68   45.60
  12  20   0  305.17   50.49
 -14 -20   0  300.37   54.89
  20 -14   0  231.78   65.99
  14  20   0  306.27   56.99
 -20  14   0  328.57   56.49
 -16 -20   0   33.00   32.60
 -20  16   0   57.49   33.60
  16  20   0   11.20   32.60
  20 -16   0   32.20   41.90
  20 -18   0    8.80   46.30
  18  20   0   -9.90   35.80
 -18 -20   0   -7.40   34.90
 -20  18   0   -9.90   33.20
  20 -20   0    1.40   50.09
 -20 -20   0   59.59   34.30
 -20  20   0    2.70   42.20
  20  20   0   87.39   40.60
 -19  21   0   21.70   43.50
  19 -21   0   48.50   53.99
 -21 -19   0   22.20   34.10
  21  19   0   18.20   33.70
 -17  21   0  -21.60   34.60
  17 -21   0   73.99   45.70
  21  17   0   20.70   34.90
 -21 -17   0   71.79   44.00
 -15  21   0   10.40   34.10
  15 -21   0   34.80   34.80
  21  15   0   28.60   34.60
 -21 -15   0   87.49   35.80
  13 -21   0   62.09   41.10
 -21 -13   0  107.39   39.00
  21  13   0   94.09   38.30
 -13  21   0   91.29   33.90
 -21 -11   0   12.10   24.30
  11 -21   0  -49.40   29.70
 -11  21   0  -24.00   21.50
  21  11   0   20.40   30.30
  -9  21   0  608.34   75.29
   9 -21   0  512.15   85.59
 -21  -9   0  598.34   62.19
  21   9   0  518.75   66.29
 -21  -7   0   17.10   24.50
   7 -21   0   12.90   35.30
   5 -21   0 1615.64  165.88
  -5  21   0 1499.55   95.29
 -21  -5   0 1652.73   97.39
   5 -21   0 1614.14  101.19
  -5  21   0 1601.84   97.39
  21   5   0 1529.95  100.99
   3 -21   0   73.59   36.30
  -3  21   0  113.29   40.20
 -21  -3   0   71.49   26.60
   3 -21   0  138.99   56.89
  21   3   0  132.39   35.60
  -3  21   0  108.59   32.70
 -21  -1   0   33.40   22.10
   1 -21   0   27.80   27.50
  -1  21   0   65.79   31.70
  -1  21   0   49.99   28.00
  21   1   0   70.19   32.00
   1 -21   0  -42.30   45.20
 -21   1   0   11.10   20.40
   1  21   0   21.90   21.40
  -1 -21   0   24.90   26.50
   1  21   0   39.00   25.50
   1  21   0   25.30   77.69
  21  -1   0   58.89   31.70
  -1 -21   0   -9.50   49.10
   3  21   0  263.37   42.70
  -3 -21   0  274.57   71.19
 -21   3   0  332.47   49.00
   3  21   0  284.17   45.50
  21  -3   0  335.97   59.29
  -3 -21   0  328.57   52.09
  -5 -21   0  366.06   50.89
 -21   5   0  302.17   48.10
   5  21   0  357.26   58.59
  21  -5   0  321.27   62.49
  -5 -21   0  444.36   84.19
   5  21   0  362.66   49.50
   7  21   0  135.09   32.40
  21  -7   0  176.98   55.29
 -21   7   0  122.19   40.00
  -7 -21   0   76.69   29.30
 -21   9   0  119.29   31.20
   9  21   0  118.89   39.70
  21  -9   0   50.99   30.90
 -21  11   0   48.80   27.70
  11  21   0   52.89   29.70
  21 -11   0   63.09   42.70
 -11 -21   0   -8.20   23.90
  21 -13   0   52.09   45.40
 -13 -21   0   54.89   34.40
 -21  13   0   69.99   32.10
  13  21   0   95.39   31.70
  15  21   0   44.70   36.30
 -15 -21   0   -0.90   28.60
 -21  15   0   37.70   29.00
  21 -15   0    9.20   41.30
  17  21   0  -33.30   34.50
 -21  17   0   -8.60   32.60
 -17 -21   0   47.10   30.80
  21 -17   0  -27.70   43.50
  19  21   0   33.20   34.50
  21 -19   0  -21.80   53.39
 -21  19   0   -2.90   29.70
 -21  21   0  -13.40   42.60
  21  21   0  -27.50   37.40
  21 -21   0   39.00   66.39
  22  20   0  100.09   49.99
 -20  22   0  -19.00   43.90
  20 -22   0   80.99   72.99
 -22 -18   0   29.20   37.80
 -18  22   0   70.69   46.50
  18 -22   0   37.70   51.09
  22  18   0   74.19   40.70
  16 -22   0   99.19   50.59
  22  16   0   59.59   32.70
 -16  22   0   44.90   34.80
 -22 -16   0  117.29   42.70
  22  14   0  163.58   45.10
 -22 -14   0  103.09   39.70
 -14  22   0  155.88   43.20
  14 -22   0   85.49   47.90
  22  12   0  216.08   47.90
 -22 -12   0  185.78   42.60
  12 -22   0  239.78   57.39
 -12  22   0  220.48   48.50
  10 -22   0  -37.30   25.20
 -22 -10   0  -24.00   25.20
  22  10   0   18.50   26.80
 -10  22   0    8.50   26.10
   8 -22   0   15.60   29.00
  -8  22   0   49.90   28.20
  22   8   0   46.60   30.80
 -22  -8   0   20.90   29.50
  22   6   0    0.20   18.30
  -6  22   0   46.60   34.40
 -22  -6   0   12.50   19.50
  -6  22   0   13.20   19.00
  22   4   0   36.50   39.20
  -4  22   0   20.50   23.10
   4 -22   0   34.80   22.50
  -4  22   0   15.40   34.70
  22   2   0    2.40   42.00
   2 -22   0   34.40   28.20
  -2  22   0   21.00   33.90
 -22  -2   0   83.39   27.70
  22   0   0  128.89   40.30
   0 -22   0  244.28   47.70
   0  22   0  244.98   44.10
 -22   0   0  179.88   37.80
   2  22   0   -2.60   20.30
 -22   2   0   41.10   23.60
  22  -2   0  -51.19   36.60
  -2 -22   0   32.30   25.90
   4  22   0  -21.40   18.20
  -4 -22   0   33.30   28.40
   4  22   0   12.80   22.80
  22  -6   0    2.20   33.00
 -22   6   0  -53.49   19.10
   6  22   0   47.20   31.70
   6  22   0   -0.90   23.30
  -8 -22   0  -15.50   25.80
 -22   8   0   49.99   21.20
   8  22   0   78.79   27.70
  22  -8   0   -5.70   33.90
  22 -10   0  275.67   62.49
 -10 -22   0  269.37   47.40
  10  22   0  402.26   61.89
 -22  10   0  266.47   50.39
  22 -12   0   -1.10   36.90
 -12 -22   0  -43.90   25.20
  12  22   0    0.70   21.20
 -22  12   0    2.70   26.00
  14  22   0   84.29   39.10
 -22  14   0  136.69   42.90
  22 -14   0  113.19   55.49
 -14 -22   0  111.99   38.50
 -16 -22   0   56.29   35.60
 -22  16   0   38.20   24.90
  16  22   0    6.90   33.90
  22 -16   0   10.80   52.59
 -22  18   0  -31.10   40.30
 -18 -22   0  -10.60   36.30
  18  22   0   54.09   42.10
  22 -18   0  -17.50   50.29
  22 -20   0   89.99   72.09
 -22  20   0    7.40   44.70
  20  22   0   -5.90   40.70
  23  17   0   25.80   32.30
  17 -23   0  -14.50   55.79
 -23 -17   0   66.99   41.50
 -17  23   0   22.20   36.30
 -15  23   0   98.59   47.30
  15 -23   0  301.97   73.49
  23  15   0  202.48   51.89
 -23 -15   0  187.98   49.70
  13 -23   0   20.00   43.20
 -23 -13   0    3.60   33.10
  23  13   0   16.40   32.80
 -13  23   0   27.90   34.50
  23  11   0  190.48   47.50
 -11  23   0  243.58   48.40
 -23 -11   0  309.17   54.39
  11 -23   0  347.47   67.99
   9 -23   0   73.69   37.70
  -9  23   0   12.50   25.10
 -23  -9   0  -16.70   23.90
  23   9   0  -46.90   28.20
  -7  23   0  554.74   69.69
  -7  23   0  711.03   72.69
  23   7   0  523.45   72.69
 -23  -7   0  767.72   69.99
  -5  23   0   46.30   29.50
 -23  -5   0    3.10   26.00
   5 -23   0   15.20   26.70
  -5  23   0  -29.40   27.70
  23   5   0   41.30   32.80
  -3  23   0   87.09   28.10
  23   3   0   98.09   41.60
 -23  -3   0   89.29   31.40
  -3  23   0  101.69   42.00
   3 -23   0   97.89   38.40
  23   1   0  -23.50   31.10
  -1  23   0   43.70   28.00
   1 -23   0   86.79   34.90
  -1  23   0    9.70   31.60
 -23  -1   0   67.59   33.40
   1  23   0  331.27   48.30
   1  23   0  225.48   46.50
 -23   1   0  246.38   44.20
  -1 -23   0  249.78   49.80
  23  -1   0  273.67   56.49
   3  23   0  148.29   35.90
 -23   3   0  152.38   39.50
   3  23   0  132.59   34.30
  -3 -23   0  177.38   40.10
  23  -3   0  135.39   39.40
  23  -5   0   34.70   36.20
 -23   5   0   16.20   24.90
   5  23   0   34.00   20.10
  -5 -23   0    1.80   25.60
  -7 -23   0   -9.70   25.90
  23  -7   0   -2.10   31.40
   7  23   0  -28.70   25.60
 -23   7   0   28.20   29.70
  -9 -23   0   70.79   29.30
 -23   9   0   82.89   29.20
  23  -9   0  137.09   46.40
   9  23   0   95.09   36.50
  23 -11   0  -31.20   38.00
 -11 -23   0  -11.00   20.40
  11  23   0   19.30   32.10
 -23  11   0    1.70   28.20
 -13 -23   0   11.70   31.40
  13  23   0   23.20   30.40
  23 -13   0  -29.10   45.80
 -23  13   0   50.79   32.00
 -15 -23   0   17.40   34.10
  23 -15   0  -28.10   49.99
  15  23   0   37.50   32.40
 -23  15   0   52.59   35.10
 -23  17   0   -6.50   36.20
  17  23   0  -39.20   40.80
 -17 -23   0   17.40   33.50
  23 -17   0  -78.39   50.49
 -24 -16   0  -34.70   34.60
 -16  24   0  -48.90   40.90
  16 -24   0   18.40   52.19
 -24 -14   0   90.79   45.00
 -14  24   0   94.29   41.00
  24  14   0   64.59   41.60
  14 -24   0   66.39   51.49
 -24 -12   0   16.80   35.60
  24  12   0   43.50   37.10
 -12  24   0   61.39   42.80
  12 -24   0   49.40   48.30
  10 -24   0  105.59   38.90
 -24 -10   0   62.69   36.90
  24  10   0   21.00   33.50
 -10  24   0   31.20   29.10
  -8  24   0   23.90   29.20
 -24  -8   0  -18.30   28.30
  -8  24   0   -9.10   32.70
  24   8   0   67.39   34.60
  24   6   0   59.09   37.30
   6 -24   0   80.89   37.40
 -24  -6   0   28.50   34.10
  -6  24   0  120.69   34.70
  -6  24   0  -10.60   34.30
 -24  -4   0  188.88   42.40
  -4  24   0  335.47   55.99
   4 -24   0  277.27   55.89
  24   4   0  354.16   62.49
  -2  24   0  -49.60   24.90
  -2  24   0  -25.10   25.50
 -24  -2   0   17.20   31.10
  24   2   0   -0.80   29.60
   2 -24   0   -5.90   27.90
  24   0   0    1.00   21.70
   0  24   0   65.99   37.40
   0 -24   0   45.60   31.40
   0  24   0   46.00   29.30
 -24   0   0   14.00   25.40
 -24   2   0   47.90   28.70
  24  -2   0  -22.50   32.10
  -2 -24   0   -1.70   28.30
   2  24   0   50.49   25.90
   2  24   0   57.59   33.10
  24  -4   0   42.20   36.70
   4  24   0    9.70   22.00
  -4 -24   0   64.69   33.80
 -24   4   0   40.50   29.80
  -6 -24   0  125.09   40.80
  24  -6   0  178.68   53.99
 -24   6   0  129.59   38.50
   6  24   0  115.29   35.40
   8  24   0   97.69   36.70
 -24   8   0   79.29   34.80
  -8 -24   0   90.29   44.80
  24  -8   0  129.19   49.99
 -10 -24   0  219.08   48.00
  10  24   0  238.98   53.09
  24 -10   0  160.78   55.89
 -24  10   0  160.48   47.80
  24 -12   0   98.99   49.99
 -12 -24   0   41.60   31.90
  12  24   0  111.29   46.50
 -24  12   0  133.89   46.30
 -24  14   0   44.30   35.40
 -14 -24   0   75.39   36.90
  24 -14   0  -39.00   50.49
  14  24   0  -66.09   34.10
  24 -16   0   37.40   50.89
 -16 -24   0   29.70   42.10
 -24  16   0   -3.60   41.50
  25  15   0  -22.60   37.50
  15 -25   0  -17.30   50.89
 -25 -15   0  -48.80   36.00
 -15  25   0   30.70   38.90
  13 -25   0  -44.10   41.80
  25  13   0   69.09   38.70
 -25 -13   0   34.40   44.10
 -13  25   0   90.89   39.40
 -11  25   0   46.30   35.80
 -25 -11   0   47.70   42.20
  25  11   0  -79.89   28.80
  11 -25   0   11.10   41.40
 -25  -9   0  155.68   42.60
  -9  25   0  161.78   52.89
  -9  25   0  128.19   46.90
  25   9   0  204.98   51.19
  25   7   0   -9.30   34.70
  -7  25   0   37.30   32.60
  -7  25   0  -46.40   31.40
   7 -25   0  -41.00   36.00
 -25  -7   0   -3.50   26.90
  -5  25   0   47.70   39.10
  25   5   0   70.19   37.80
  -5  25   0   48.70   34.20
 -25  -5   0  -28.70   29.60
   5 -25   0  101.39   42.40
   3 -25   0   14.30   32.00
  25   3   0   28.10   32.90
  -3  25   0   56.99   40.20
 -25  -3   0   36.00   29.50
  -3  25   0   14.60   28.80
   1 -25   0  526.15   70.89
  -1  25   0  517.05   69.29
  25   1   0  462.75   71.99
 -25  -1   0  407.26   57.39
  -1  25   0  624.64   63.09
  -1 -25   0   48.40   34.80
 -25   1   0   69.09   33.60
   1  25   0   -3.70   31.40
  25  -1   0   40.40   39.60
   1  25   0   -3.30   30.50
 -25   3   0  285.97   53.59
   3  25   0  194.48   47.80
  -3 -25   0  326.47   59.29
  25  -3   0  349.96   70.59
   5  25   0   35.70   27.70
  25  -5   0  171.08   51.29
  -5 -25   0   82.49   36.20
 -25   5   0   97.59   36.00
   7  25   0  131.99   44.40
 -25   7   0   30.80   36.70
  -7 -25   0  136.39   42.20
  25  -7   0   78.89   47.10
 -25   9   0   53.99   31.30
  -9 -25   0   64.99   33.70
   9  25   0  -54.79   29.10
  25  -9   0   80.19   54.59
  25 -11   0  -57.89   40.90
 -11 -25   0   11.70   38.30
  11  25   0   21.40   34.30
 -25  11   0   15.90   44.60
  13  25   0   67.59   33.00
 -25  13   0  117.19   48.20
 -13 -25   0   88.79   39.30
  25 -13   0   27.90   53.19
  15  25   0   22.10   40.60
 -15 -25   0   -1.00   43.00
  25 -15   0   96.89   60.29
 -14  26   0  -28.20   28.50
  26  14   0   29.60   45.90
  14 -26   0  -68.29   57.79
  26  12   0  -13.80   34.20
 -12  26   0  -50.69   39.70
  12 -26   0  142.39   51.69
 -26 -12   0   -7.20   39.60
 -12  26   0  -86.49   41.60
 -10  26   0  -21.60   34.50
 -10  26   0  -35.90   36.10
 -26 -10   0    6.40   32.90
  26  10   0   13.80   39.30
  26   8   0  100.29   43.20
  -8  26   0   75.99   50.89
 -26  -8   0  126.79   44.50
  -8  26   0  165.58   48.90
   8 -26   0  164.58   53.49
  -6  26   0  -26.20   38.30
   6 -26   0   -8.70   34.80
 -26  -6   0  -12.90   33.80
  26   6   0  -65.09   35.60
  -6  26   0   65.19   37.50
  -4  26   0  116.39   44.90
   4 -26   0   -2.80   35.20
  -4  26   0   28.40   38.30
  26   4   0   59.49   38.80
 -26  -4   0   29.90   32.60
   2 -26   0    8.00   33.20
  -2  26   0  -13.30   28.80
  26   2   0    3.80   36.70
 -26  -2   0   13.80   33.70
  -2  26   0  -26.10   31.80
  26   0   0    3.00   35.30
   0 -26   0  -13.10   34.80
 -26   0   0   60.39   35.40
   0  26   0   74.39   35.40
  -2 -26   0   24.80   32.00
  26  -2   0   -7.00   43.50
 -26   2   0   -6.50   28.40
   2  26   0   88.69   38.20
  -4 -26   0   33.10   27.70
 -26   4   0   -3.10   32.60
   4  26   0    9.60   28.70
  26  -4   0  -16.80   41.50
 -26   6   0   28.70   38.00
   6  26   0    1.90   29.20
  26  -6   0   14.70   50.79
  -6 -26   0   25.40   34.00
 -26   8   0   83.09   39.70
  26  -8   0   26.20   41.00
  -8 -26   0   32.70   39.80
   8  26   0   54.99   38.80
  10  26   0   -8.20   38.50
 -10 -26   0   28.60   32.00
 -26  10   0  -22.30   36.80
  26 -10   0  -52.59   48.20
  12  26   0  314.37   60.49
 -26  12   0  323.07   61.99
 -12 -26   0  218.28   51.49
  26 -12   0  224.78   79.79
  14  26   0  -10.00   39.40
 -26  14   0    1.90   43.50
 -14 -26   0  -47.30   42.90
  26 -14   0   23.60   73.09
 -11  27   0  -39.30   42.90
  27  11   0   45.20   51.79
 -11  27   0   62.89   43.80
 -27 -11   0   -4.70   36.60
  27   9   0   28.80   51.69
 -27  -9   0   57.69   42.10
  -9  27   0   29.70   42.90
   9 -27   0   36.90   46.60
  -9  27   0  120.89   44.40
   7 -27   0   16.70   42.40
 -27  -7   0  -10.00   34.60
  27   7   0  -27.20   36.80
  -7  27   0  -49.50   36.10
  -7  27   0   63.79   46.90
 -27  -5   0  105.59   44.60
  -5  27   0   12.40   43.50
   5 -27   0   45.80   37.60
  -5  27   0   12.20   37.20
  27   5   0   61.59   38.20
  -3  27   0  106.29   43.50
  -3  27   0  142.89   42.40
 -27  -3   0   62.99   38.60
  27   3   0  228.48   57.69
   3 -27   0  257.47   57.29
 -27  -1   0   24.50   34.70
  -1  27   0  -14.80   30.50
  -1  27   0    3.00   30.80
  27   1   0  -64.39   37.50
   1 -27   0  -30.60   29.10
 -27   1   0   -4.70   34.10
   1  27   0   42.40   37.30
  -1 -27   0  -17.70   29.50
  27  -1   0  -59.69   37.90
 -27   3   0   34.90   42.50
  -3 -27   0   50.39   41.70
  27  -3   0   22.40   48.60
   3  27   0   81.49   38.40
  -5 -27   0  -35.20   32.60
 -27   5   0  -20.60   31.70
   5  27   0   -4.30   31.50
  27  -5   0   15.10   46.30
  -7 -27   0   -0.20   34.10
 -27   7   0   22.80   39.00
   7  27   0   -6.60   38.00
  27  -7   0   32.70   45.30
 -27   9   0   -7.70   38.90
   9  27   0  -53.09   33.60
  -9 -27   0   53.29   38.00
  27  -9   0   70.59   58.99
  27 -11   0   35.20   66.59
  11  27   0   47.10   42.30
 -11 -27   0   92.59   47.90
 -10  28   0  106.19   48.80
  28  10   0   51.49   56.89
 -28 -10   0   30.60   52.69
 -10  28   0   40.80   51.59
 -28  -8   0  108.49   48.50
   8 -28   0  111.79   51.49
  -8  28   0   27.00   45.70
  -8  28   0    0.00   49.90
   6 -28   0  185.18   51.59
  28   6   0  136.19   57.79
  -6  28   0   62.79   47.30
  -6  28   0  217.48   58.59
 -28  -6   0  139.09   51.49
   4 -28   0    7.50   35.30
 -28  -4   0   88.69   43.90
  28   4   0  -33.20   44.40
  -4  28   0   20.90   40.20
  -4  28   0   44.50   40.40
   2 -28   0  121.39   49.00
  -2  28   0  115.89   53.89
 -28  -2   0   93.39   42.20
  28   2   0   66.79   51.89
  -2  28   0   46.40   40.80
   0  28   0  -14.00   40.40
 -28   0   0    1.80   36.80
  28   0   0   -1.50   42.20
   0 -28   0   36.00   38.30
  28  -2   0   -9.70   42.70
   2  28   0   25.50   40.60
  -2 -28   0   83.99   39.60
 -28   2   0    3.20   36.60
  28  -4   0   26.10   47.50
   4  28   0  -36.90   36.00
 -28   4   0   16.00   36.90
  -4 -28   0   27.00   33.20
   6  28   0   33.70   35.10
  28  -6   0    3.90   53.89
  -6 -28   0  -39.90   38.00
 -28   6   0   19.10   45.90
  28  -8   0   23.10   61.89
 -28   8   0   38.80   46.50
  -8 -28   0    7.80   41.90
   8  28   0   23.60   42.50
  10  28   0  125.79   55.89
 -10 -28   0  169.78   64.49
 -28  10   0  171.28   59.79
  28 -10   0  100.69   74.49
  -5  29   0  144.29   48.40
  -5  29   0   87.89   42.20
  29   5   0  124.29   62.89
   5 -29   0  104.09   53.79
 -29  -3   0   43.50   41.00
   3 -29   0  -31.90   45.00
  -3  29   0  -75.09   36.80
  -3  29   0  -20.20   48.70
 -29  -1   0    0.80   36.00
   1 -29   0   96.59   46.60
  -1 -29   0  -79.89   33.20
   1  29   0    5.70   42.10
 -29   1   0  -20.90   32.80
  -3 -29   0  -22.50   42.10
   3  29   0  -21.10   39.80
 -29   3   0   52.59   48.70
  -5 -29   0   15.90   46.90
   5  29   0   86.49   45.70
 -29   5   0  -13.70   43.60
  29  -5   0  -27.20   51.09
   1  -2  -1 1582.14   46.30
   2   1  -1 1521.45   51.69
   1  -2  -1 1548.84   50.59
   2   1  -1 1497.95   43.20
  -2  -1  -1 1578.04   51.79
  -2  -1  -1 1514.05   53.39
   2   1  -1 1524.25   51.59
   1  -2  -1 1477.55   45.50
   2   1  -1 1491.55   43.80
   1  -2  -1 1488.45   53.39
  -1   2  -1 1512.85   46.70
  -1   2  -1 1523.95   45.20
  -2  -1  -1 1485.85   45.50
   1   2  -1  652.63   22.00
   1   2  -1  649.54   21.70
   1   2  -1  660.13   22.60
   1   2  -1  689.83   28.80
  -1  -2  -1  655.43   28.20
   2  -1  -1  639.84   23.20
  -1  -2  -1  637.04   30.30
   2  -1  -1  676.73   26.00
  -2   1  -1  670.43   25.10
  -1  -2  -1  638.04   24.00
   3   2  -1 5774.22  167.58
  -3  -2  -1 5793.72  170.18
  -3  -2  -1 5773.82  160.38
   3   2  -1 5608.74  153.78
  -2   3  -1 6002.60  167.88
  -2   3  -1 5900.61  159.98
  -3  -2  -1 5678.73  156.18
   2  -3  -1 5692.43  155.98
   3   2  -1 5713.23  159.08
  -2   3  -1 5775.52  158.98
   2  -3  -1 5653.63  169.38
  -2   3   1 5686.43  159.28
   2  -3   1 6158.88  167.58
  -3  -2   1 5716.13  153.58
   2  -3   1 5720.63  153.38
   3   2   1 5761.82  160.78
  -2   3   1 5429.16  158.68
  -2   3   1 5810.32  160.28
  -3  -2   1 5722.93  166.98
   3   2   1 5677.43  155.28
  -3   0  -1  105.89    9.70
   3   0  -1  102.09    9.00
   0  -3  -1  103.09    9.80
  -3   0  -1   94.19   13.30
   0  -3  -1   99.09   13.30
  -3   0  -1  119.39   12.30
   0   3  -1  104.59    8.40
   0   3  -1  124.39   11.50
   0   3  -1  126.39   15.30
   0  -3  -1   96.99   15.20
   3   0  -1  109.59   14.70
   3   0   1   90.89    8.20
   0  -3   1   96.69    7.80
  -3   0   1  110.19    9.20
   0   3   1  103.69   12.60
   0  -3   1   99.69   14.00
   3   0   1  134.59   19.70
   0  -3   1   63.09    8.50
  -3   0   1  131.99   16.40
  -2  -3  -1 9768.02  268.07
  -3   2  -1 9661.63  256.97
   3  -2  -1 9855.81  253.07
  -3   2  -1 9528.05  268.77
   2   3  -1 9624.04  251.07
   2   3  -1 9583.14  264.27
  -2  -3  -1 9681.13  253.67
  -2  -3  -1 9609.24  257.57
   2   3  -1 9470.45  252.47
  -2  -3   1 9717.43  250.37
   2   3   1 9475.75  253.47
  -3   2   1 9553.84  251.97
   3  -2   1 9999.00  268.37
   3  -2   1 9672.93  256.67
  -2  -3   1 9760.52  264.47
   3  -2   1 9711.23  251.07
  -3   2   1 9750.02  255.17
  -4  -3  -1  154.98   15.10
   3  -4  -1  116.89   20.90
   3  -4  -1  137.49   18.70
   4   3  -1  130.59   12.90
  -3   4  -1  165.58   21.50
  -3   4  -1  138.69   17.20
   4   3  -1  105.79   18.90
  -4  -3  -1  146.09   17.60
   3  -4  -1  154.78   15.30
  -3   4  -1  134.89   15.30
  -4  -3  -1  149.79   15.50
  -4  -3  -1  145.19   23.40
   4   3  -1  133.89   15.60
   4   3   1  125.69   21.80
  -3   4   1  142.69   14.80
   3  -4   1  149.39   18.40
   4   3   1  134.59   16.30
   4   3   1  135.19   15.60
   4   3   1  158.28   18.20
  -3   4   1  143.19   19.30
  -4  -3   1  136.29   13.90
   3  -4   1  150.28   19.00
   3  -4   1  144.79   13.80
  -4  -3   1  146.29   13.30
  -4  -3   1  168.18   27.30
   1  -4  -1 5933.91  165.58
  -4  -1  -1 5774.82  156.58
   4   1  -1 5746.43  154.78
  -4  -1  -1 5888.01  172.08
  -1   4  -1 5637.04  154.58
  -1   4  -1 5618.94  156.98
  -4  -1  -1 5738.63  159.78
   4   1  -1 5596.74  155.08
   1  -4  -1 5663.93  170.78
   1  -4  -1 5656.33  159.58
   1  -4  -1 5600.94  156.08
  -4  -1  -1 5658.63  157.68
  -1   4   1 5426.96  155.18
  -1   4   1 5581.74  161.18
   4   1   1 5732.03  156.78
   4   1   1 5755.02  171.58
   1  -4   1 5585.44  152.98
  -4  -1   1 5777.62  169.58
   4   1   1 5780.82  155.48
  -1   4   1 5398.66  182.98
   1  -4   1 5803.42  169.28
  -4  -1   1 5679.93  154.48
  -1   4   1 5652.73  160.28
   4  -1  -1 1945.51   64.49
  -1  -4  -1 2003.10   76.59
   1   4  -1 2048.70   62.49
   1   4  -1 1888.01   60.99
  -4   1  -1 2003.70   65.79
   4  -1  -1 1956.70   62.39
  -1  -4  -1 1889.71   66.09
  -1  -4  -1 2017.30   63.89
  -4   1  -1 1664.73   75.39
  -4   1  -1 2023.30   62.89
  -1  -4   1 2061.09   74.69
   1   4   1 1893.91   76.49
  -4   1   1 2038.00   62.69
  -1  -4   1 1935.81   60.49
   1   4   1 2001.30   63.49
  -4   1   1 2014.10   62.89
  -1  -4   1 1995.90   60.59
   4  -1   1 2102.09   71.39
   4  -1   1 1834.12   76.89
   4  -1   1 1985.70   61.89
   1   4   1 1881.41   64.79
   1   4   1 1975.70   77.19
  -3  -4  -1 1850.11   77.59
  -4   3  -1 1796.52   61.89
  -4   3  -1 1802.12   74.99
  -3  -4  -1 1765.52   64.49
  -3  -4  -1 1821.72   63.89
   4  -3  -1 1896.21   63.29
  -4   3  -1 1766.82   66.59
  -3  -4  -1 1899.61   63.99
   3   4  -1 1870.91   62.39
   4  -3  -1 1980.40   69.79
   3   4  -1 1940.11   62.09
   3   4   1 1845.62   65.39
   4  -3   1 1833.92   61.09
   3   4   1 1862.31   63.39
  -3  -4   1 1844.52   77.19
   3   4   1 1876.71   78.09
  -3  -4   1 1895.11   61.19
  -3  -4   1 1881.91   60.99
   4  -3   1 1830.92   73.69
   3   4   1 1952.10   64.29
   4  -3   1 1906.81   67.99
  -4   3   1 1808.62   65.79
  -4   3   1 1919.41   62.99
  -4   5  -1 2899.51  103.09
   4  -5  -1 2868.31   92.59
  -4   5  -1 2796.42   91.29
  -5  -4  -1 2797.22  111.39
   5   4  -1 2788.02   90.29
   5   4  -1 2698.93  108.09
  -5  -4  -1 2801.32   92.39
  -5  -4  -1 2781.32   93.49
  -4   5  -1 2642.24   96.89
   4  -5  -1 2933.61  102.09
   5   4  -1 2870.31   91.99
   4  -5  -1 2869.61   74.89
  -5  -4  -1 2820.92   92.59
  -5  -4   1 2821.72   89.99
   4  -5   1 2797.42   97.29
   5   4   1 2864.11   91.89
  -4   5   1 2837.82   91.99
  -5  -4   1 2974.50  111.39
   4  -5   1 2851.21   89.89
   5   4   1 2868.91   92.59
  -5  -4   1 2771.72   89.39
  -4   5   1 2828.02   98.39
   5   4   1 2886.81   92.79
   5   4   1 2834.62  111.79
  -5  -2  -1  621.04   36.70
  -2   5  -1  626.34   33.10
   5   2  -1  607.84   30.30
  -2   5  -1  578.14   29.30
   2  -5  -1  587.44   34.70
   5   2  -1  617.14   40.70
  -5  -2  -1  583.44   30.10
   2  -5  -1  596.04   41.40
  -2   5  -1  567.04   34.40
   2  -5  -1  570.74   33.40
  -5  -2  -1  583.64   41.50
   5   2  -1  590.34   29.00
  -5  -2  -1  620.54   34.90
  -2   5   1  567.94   37.80
   5   2   1  623.14   31.50
  -2   5   1  574.74   29.90
   5   2   1  619.14   42.20
   2  -5   1  616.74   31.20
  -5  -2   1  597.94   28.80
  -2   5   1  622.94   34.10
   2  -5   1  551.94   27.30
  -2   5   1  648.04   43.60
  -5  -2   1  600.34   39.90
   2  -5   1  606.94   41.20
  -5  -2   1  552.44   28.00
   5   2   1  581.54   30.20
   0   5  -1 5496.05  154.38
  -5   0  -1 5447.06  172.58
   5   0  -1 5449.15  154.38
   0   5  -1 5339.87  169.38
   5   0  -1 5546.84  172.78
  -5   0  -1 5403.46  154.98
   0  -5  -1 5311.67  155.88
   5   0  -1 5580.44  155.98
   0  -5  -1 5466.65  166.38
   0  -5  -1 5586.64  174.08
  -5   0  -1 5492.15  156.98
   0  -5  -1 5577.14  160.38
  -5   0   1 5669.03  154.38
  -5   0   1 5615.64  154.78
   0   5   1 5526.65  159.68
   0   5   1 5528.35  160.98
   5   0   1 5534.75  158.38
   0   5   1 5495.05  155.58
   0   5   1 5910.01  177.18
   0  -5   1 5471.35  172.48
   0  -5   1 5723.73  153.88
   5   0   1 5573.24  173.28
   0  -5   1 5554.44  153.08
   5   0   1 5749.82  155.08
   2   5  -1 1144.79   45.00
   5  -2  -1 1085.79   48.50
  -2  -5  -1 1185.08   60.19
  -2  -5  -1 1129.69   46.80
  -2  -5  -1 1225.08   47.60
   2   5  -1 1178.28   58.09
  -5   2  -1 1204.48   54.89
   2   5  -1 1148.89   44.50
  -5   2  -1 1036.60   58.09
  -5   2  -1 1124.29   44.90
  -2  -5   1 1201.68   44.20
  -5   2   1 1243.58   52.49
  -2  -5   1 1247.28   58.89
  -5   2   1 1161.18   45.20
   2   5   1 1153.48   46.50
   5  -2   1 1124.09   44.30
   2   5   1 1086.09   58.59
  -2  -5   1 1226.18   44.50
   2   5   1 1224.48   49.40
   5  -2   1 1260.97   51.89
  -4  -5  -1 4461.45  151.68
   4   5  -1 4443.36  111.59
   5  -4  -1 4332.07  129.19
   4   5  -1 4207.08  126.89
  -5   4  -1 4110.29  142.69
  -5   4  -1 4404.46  128.89
  -5   4  -1 4254.17  135.49
   4   5  -1 4068.89  145.69
   5  -4  -1 4342.27  137.69
   4   5  -1 4207.38  128.09
  -4  -5  -1 4305.27  131.09
  -4  -5  -1 4280.57  129.99
  -4  -5  -1 4346.96  130.19
   4   5   1 4439.76  151.98
  -5   4   1 4187.48  127.99
  -4  -5   1 4352.36  127.09
  -5   4   1 4161.38  133.49
  -4  -5   1 4357.16  126.89
   4   5   1 4079.09  128.69
   5  -4   1 4338.47  136.49
   5  -4   1 4392.56  127.29
  -4  -5   1 4271.47  147.89
   4   5   1 4474.35  130.09
   4   5   1 4229.48  129.39
  -5   6  -1 2455.85   92.59
  -6  -5  -1 2371.56  106.09
   5  -6  -1 2280.07   92.99
  -5   6  -1 2348.17   93.89
  -5   6  -1 2361.36   83.99
  -6  -5  -1 2373.16   85.39
   6   5  -1 2384.76   84.49
   6   5  -1 2422.66   83.39
   6   5  -1 2352.86  103.39
  -6  -5  -1 2403.36   85.49
   5  -6  -1 2364.86   84.39
   5  -6  -1 2434.86   67.69
  -6  -5  -1 2391.26   83.59
  -5   6   1 2275.37   90.59
   6   5   1 2261.37   82.89
   5  -6   1 2498.65   91.89
   6   5   1 2485.25  106.39
  -6  -5   1 2375.96   64.39
   5  -6   1 2314.77   81.19
  -5   6   1 2393.26   84.69
  -6  -5   1 2345.27   82.09
  -6  -5   1 2372.56   82.39
  -6  -5   1 2368.96  104.79
   5  -6   1 2436.36   91.89
   6   5   1 2326.07   82.29
   6   5   1 2284.87   83.99
   3  -6  -1 1149.98   64.49
  -6  -3  -1 1148.39   48.50
  -6  -3  -1 1168.28   63.89
   3  -6  -1 1090.79   48.00
   6   3  -1 1110.09   48.20
  -3   6  -1 1136.29   52.89
  -3   6  -1 1147.99   53.79
   6   3  -1 1042.40   46.10
   6   3  -1 1093.29   61.89
  -3   6  -1 1133.99   48.00
  -6  -3  -1 1069.29   48.00
   3  -6  -1 1110.09   54.59
  -6  -3  -1 1086.69   47.90
   3  -6   1 1106.19   45.60
  -6  -3   1 1201.28   64.59
  -6  -3   1 1140.79   46.60
   6   3   1 1098.09   48.30
   3  -6   1 1082.29   62.09
  -6  -3   1 1161.08   47.20
  -3   6   1 1125.49   32.40
   6   3   1 1155.68   64.19
   3  -6   1 1160.38   51.29
  -3   6   1 1168.78   49.00
   6   3   1 1114.99   47.40
   6   3   1 1128.09   47.60
  -3   6   1 1116.89   53.69
   6   1  -1  440.76   25.90
   6   1  -1  405.06   36.00
   1  -6  -1  434.16   37.80
   6   1  -1  431.06   26.90
  -6  -1  -1  457.65   28.20
  -6  -1  -1  472.55   27.50
  -1   6  -1  472.25   37.60
   1  -6  -1  474.85   28.10
  -6  -1  -1  499.45   38.10
  -6  -1  -1  431.96   27.00
  -1   6  -1  435.26   27.70
   1  -6  -1  429.16   28.90
  -1   6  -1  437.86   26.40
   6   1   1  501.15   40.00
  -1   6   1  465.55   30.60
   1  -6   1  464.55   28.40
   1  -6   1  445.06   36.10
   6   1   1  429.76   27.50
  -6  -1   1  504.45   27.10
  -1   6   1  399.96   26.10
  -1   6   1  452.85   29.70
   1  -6   1  448.66   26.40
  -6  -1   1  441.86   26.10
  -1   6   1  512.45   41.10
   6   1   1  437.36   25.90
  -6  -1   1  471.95   38.20
  -1  -6  -1 3353.86  106.39
   6  -1  -1 3338.67  124.59
   1   6  -1 3527.45  105.39
  -6   1  -1 3443.26  108.69
   1   6  -1 3174.88  104.09
  -1  -6  -1 3489.15  108.39
  -1  -6  -1 3559.64  127.29
   6  -1  -1 3308.27  104.79
   1   6  -1 3519.55  123.89
   6  -1  -1 3316.57  108.09
  -6   1  -1 3503.65  106.29
   6  -1   1 3422.46  110.49
  -6   1   1 3289.57  104.79
   6  -1   1 3613.74  127.09
  -6   1   1 3438.86  104.69
   1   6   1 3492.55  110.19
   6  -1   1 3158.58  124.39
  -1  -6   1 3323.27  103.19
  -1  -6   1 3478.05  123.89
  -1  -6   1 3376.26  108.39
   1   6   1 3627.14  107.59
   1   6   1 3449.95  109.19
   6  -1   1 3412.86  104.49
   1   6   1 3448.75  125.79
   3   6  -1 1492.85   58.39
   6  -3  -1 1709.23   67.49
  -3  -6  -1 1568.94   61.19
   6  -3  -1 1547.25   59.69
   3   6  -1 1526.85   74.89
   3   6  -1 1545.95   59.79
  -3  -6  -1 1768.72   82.09
  -6   3  -1 1573.64   64.79
  -6   3  -1 1560.24   59.99
  -6   3  -1 1322.77   70.79
  -3  -6  -1 1578.54   60.89
  -3  -6  -1 1637.64   62.09
  -3  -6   1 1610.24   76.39
   3   6   1 1474.15   76.29
   6  -3   1 1644.64   66.89
  -6   3   1 1586.94   59.59
   3   6   1 1707.53   62.39
   3   6   1 1583.84   61.69
  -3  -6   1 1614.14   58.39
  -6   3   1 1570.94   62.79
   6  -3   1 1572.54   58.69
   3   6   1 1572.84   61.49
   6  -3   1 1488.75   72.09
  -3  -6   1 1611.04   58.59
  -6   5  -1 1749.22   73.49
  -6   5  -1 1688.73   66.49
  -5  -6  -1 1676.33   86.19
  -5  -6  -1 1708.93   65.89
   5   6  -1 1722.43   84.09
   5   6  -1 1670.03   64.79
  -5  -6  -1 1793.02   68.19
  -6   5  -1 1562.74   76.69
   5   6  -1 1673.63   66.49
  -5  -6  -1 1726.83   67.79
   5   6  -1 1648.83   48.90
   6  -5  -1 1815.82   76.69
   6  -5  -1 1722.73   66.99
  -5  -6   1 1773.02   65.39
  -5  -6   1 1611.34   82.79
   6  -5   1 1674.43   73.49
   6  -5   1 1699.43   64.39
   5   6   1 1749.03   86.29
   6  -5   1 1789.32   76.79
  -6   5   1 1628.64   70.49
   5   6   1 1761.52   67.29
   5   6   1 1663.13   64.99
   5   6   1 1704.33   67.49
  -6   5   1 1666.33   65.89
  -5  -6   1 1776.72   65.39
  -6   7  -1 1094.19   53.59
  -6   7  -1 1076.69   59.09
  -7  -6  -1 1118.29   54.59
  -7  -6  -1 1071.79   71.99
   6  -7  -1 1102.09   62.19
  -7  -6  -1 1106.39   51.89
  -7  -6  -1 1079.79   53.79
  -6   7  -1 1038.00   59.39
   6  -7  -1 1046.80   51.79
   6  -7  -1 1107.99   39.10
   7   6  -1 1171.48   72.29
   7   6  -1 1137.89   53.79
   7   6  -1 1049.89   50.59
   6  -7   1 1093.79   50.99
   7   6   1 1181.68   52.39
  -7  -6   1 1014.50   50.29
  -7  -6   1 1165.28   36.00
   7   6   1 1125.19   54.89
  -6   7   1 1080.19   58.69
   7   6   1 1219.68   75.39
   6  -7   1 1223.48   59.19
   7   6   1 1180.98   53.79
  -7  -6   1 1171.68   73.09
  -7  -6   1 1144.79   52.79
   6  -7   1 1177.28   61.49
  -6   7   1 1271.97   56.39
   7   4  -1  102.59   25.40
  -7  -4  -1  102.09   17.00
  -7  -4  -1  109.49   24.20
   4  -7  -1   97.99   17.40
  -7  -4  -1  124.29   19.40
   7   4  -1   82.19   17.10
   4  -7  -1  117.79   21.80
  -4   7  -1  129.09   22.60
  -7  -4  -1  129.39   20.00
   7   4  -1  123.79   18.10
  -4   7  -1  105.89   20.00
  -4   7  -1  140.09   20.10
   4  -7  -1  137.69   27.20
  -7  -4   1  143.59   19.70
  -7  -4   1   87.09   23.10
   4  -7   1  113.89   16.70
  -7  -4   1  127.99   17.90
   4  -7   1  103.19   19.60
   7   4   1  126.19   17.90
   7   4   1   87.69   16.20
  -4   7   1   81.99   16.80
  -4   7   1   94.19    8.50
   7   4   1   95.19   15.40
   7   4   1  138.39   29.10
   4  -7   1   90.29   24.20
  -4   7   1  123.89   22.50
  -7  -4   1  107.09    9.20
  -7  -2  -1 1056.99   48.10
  -7  -2  -1 1178.68   65.59
  -7  -2  -1 1153.28   49.40
   2  -7  -1 1123.69   64.59
  -2   7  -1  969.30   50.29
   7   2  -1 1068.39   48.70
   2  -7  -1 1177.18   55.79
  -7  -2  -1 1086.99   48.50
   7   2  -1 1103.69   48.00
  -2   7  -1 1102.19   48.70
   2  -7  -1 1114.49   48.90
   7   2  -1 1111.69   63.69
  -2   7  -1 1050.49   62.89
  -7  -2   1 1118.99   47.90
  -7  -2   1 1120.09   64.79
   2  -7   1 1194.68   66.19
  -2   7   1 1076.29   50.99
   7   2   1 1080.59   48.80
   7   2   1 1078.39   47.80
   2  -7   1 1178.98   50.99
   2  -7   1 1123.99   46.70
  -2   7   1 1119.99   66.49
  -7  -2   1 1096.49   47.30
   7   2   1 1091.09   64.69
  -2   7   1 1099.99   54.09
  -2   7   1 1062.19   48.40
  -7   0  -1 4316.07  153.78
  -7   0  -1 4369.66  131.39
   0  -7  -1 4365.76  153.88
   7   0  -1 4150.58  151.48
  -7   0  -1 4392.06  133.29
   7   0  -1 4253.27  130.09
   0  -7  -1 4228.28  136.19
   0   7  -1 4365.36  133.79
   7   0  -1 4284.77  132.69
   0   7  -1 4223.78  130.09
   0  -7  -1 4392.46  132.89
   0  -7  -1 4318.37  131.89
   0   7  -1 4136.59  149.09
   7   0   1 4211.28  152.48
   0   7   1 4199.58  136.89
   0  -7   1 4196.98  128.89
   0   7   1 4256.47  133.79
  -7   0   1 4326.47  152.98
  -7   0   1 4395.56  129.99
   0   7   1 4219.28  130.99
   7   0   1 4437.76  130.29
   0  -7   1 4427.66  129.09
   7   0   1 4403.86  135.39
   0   7   1 4082.89  151.88
  -7   0   1 4480.05  131.09
   0  -7   1 4248.88  151.38
   7  -2  -1 3400.66  108.29
   2   7  -1 3312.67  107.49
  -7   2  -1 3442.36  113.29
  -7   2  -1 3362.96  108.59
   2   7  -1 3636.84  131.29
  -2  -7  -1 3338.07  109.09
  -2  -7  -1 3442.86  109.59
  -2  -7  -1 3419.66  131.09
   2   7  -1 3380.06  108.19
   7  -2  -1 3519.45  131.89
  -2  -7  -1 3337.27  110.49
   7  -2  -1 3336.17  113.39
   2   7   1 3342.97  109.19
  -7   2   1 3330.77  107.29
   7  -2   1 3331.87  114.59
   2   7   1 3316.77  111.69
   2   7   1 3414.46  131.29
   7  -2   1 3260.07  106.19
  -7   2   1 3441.36  110.09
  -2  -7   1 3267.77  105.59
  -2  -7   1 3516.35  130.09
  -2  -7   1 3375.76  105.89
   7  -2   1 3546.85  132.39
   7  -2   1 3111.69  126.59
   2   7   1 3378.56  110.29
  -4  -7  -1  530.25   33.90
  -7   4  -1  564.14   44.60
  -4  -7  -1  612.54   36.60
  -7   4  -1  573.14   38.30
   4   7  -1  510.95   33.70
  -4  -7  -1  610.74   49.90
  -4  -7  -1  586.04   35.60
   7  -4  -1  506.95   38.00
   4   7  -1  556.64   33.00
  -7   4  -1  551.64   33.90
   4   7  -1  641.64   49.30
   4   7  -1  562.54   24.30
   7  -4  -1  494.85   32.50
   7  -4   1  578.04   43.70
   4   7   1  518.15   34.70
  -4  -7   1  638.94   34.10
  -4  -7   1  544.15   32.30
   7  -4   1  610.24   33.40
   4   7   1  531.95   34.40
   4   7   1  630.54   35.90
  -7   4   1  607.04   34.70
   4   7   1  667.43   51.59
  -7   4   1  587.44   37.40
  -4  -7   1  583.94   46.80
   7  -4   1  648.74   41.90
  -7   6  -1 2360.06  104.19
  -6  -7  -1 2594.74   94.69
   7  -6  -1 2470.45   84.69
   7  -6  -1 2477.15  103.89
   6   7  -1 2468.35  114.29
   7  -6  -1 2699.63   95.09
  -6  -7  -1 2533.55   93.99
  -7   6  -1 2541.25  101.49
  -6  -7  -1 2566.14  117.99
  -7   6  -1 2582.84   94.39
   6   7  -1 2597.74   73.19
   6   7  -1 2563.64   91.59
   6   7  -1 2616.54   94.29
  -6  -7  -1 2607.84   91.09
   7  -6   1 2756.42  105.29
   6   7   1 2530.65   94.19
   6   7   1 2537.35   90.69
   6   7   1 2535.75   93.29
  -7   6   1 2650.03   93.99
   7  -6   1 2510.25   90.79
  -6  -7   1 2798.02  119.99
   6   7   1 2413.16  116.69
  -7   6   1 2515.25   98.99
  -6  -7   1 2631.34   92.29
  -6  -7   1 2609.54   91.79
   7  -6   1 2803.82  104.79
  -8  -7  -1 1072.89   80.39
  -7   8  -1 1223.88   59.79
   8   7  -1 1142.79   58.49
  -8  -7  -1 1172.58   54.89
  -8  -7  -1 1181.38   59.49
   8   7  -1 1118.19   55.69
   7  -8  -1 1248.08   59.39
   8   7  -1 1161.68   78.99
  -7   8  -1 1129.19   65.59
  -8  -7  -1 1181.78   59.59
   7  -8  -1 1164.58   43.50
  -7   8  -1 1156.08   64.39
   7  -8  -1 1220.78   69.69
  -8  -7   1 1173.78   56.59
  -8  -7   1 1190.78   78.39
   8   7   1 1095.79   52.89
   7  -8   1 1143.49   55.29
   7  -8   1 1210.28   67.19
   8   7   1 1249.97   59.09
  -8  -7   1 1124.59   56.09
   8   7   1 1130.89   59.09
  -7   8   1 1243.78   58.99
  -8  -7   1 1184.08   39.20
   7  -8   1 1265.67   63.99
  -7   8   1 1118.29   63.49
  -5   8  -1  604.14   43.60
   5  -8  -1  690.33   47.90
  -8  -5  -1  690.73   40.90
  -5   8  -1  709.33   41.40
   5  -8  -1  730.93   57.49
  -8  -5  -1  721.93   41.70
  -5   8  -1  634.44   43.40
   8   5  -1  568.04   52.19
  -8  -5  -1  620.24   54.29
   8   5  -1  608.84   37.40
   5  -8  -1  623.84   39.10
   8   5  -1  756.42   42.80
  -8  -5  -1  657.23   37.90
  -5   8   1  628.04   39.40
   5  -8   1  710.63   59.09
  -8  -5   1  680.23   55.69
   8   5   1  729.33   41.20
   5  -8   1  600.54   36.40
   8   5   1  664.83   38.70
   8   5   1  630.84   55.99
  -5   8   1  662.23   45.80
   5  -8   1  646.54   43.90
  -8  -5   1  644.84   25.90
  -8  -5   1  664.73   38.70
   8   5   1  638.44   36.70
  -8  -5   1  627.84   37.70
   3  -8  -1  670.63   40.20
  -8  -3  -1  752.62   56.59
   8   3  -1  743.73   41.30
   3  -8  -1  658.53   52.79
  -8  -3  -1  709.73   39.10
   3  -8  -1  799.82   48.40
   8   3  -1  724.53   54.69
  -8  -3  -1  716.83   41.00
  -3   8  -1  672.33   43.50
   8   3  -1  790.72   40.50
  -3   8  -1  718.73   40.60
  -3   8  -1  778.82   45.00
  -8  -3  -1  731.63   40.00
  -8  -3   1  687.93   38.70
   3  -8   1  783.72   43.50
  -3   8   1  751.52   58.79
   8   3   1  691.83   39.10
  -3   8   1  729.23   41.00
   3  -8   1  730.43   38.40
   8   3   1  675.03   54.99
  -3   8   1  695.93   45.10
   8   3   1  734.53   41.00
  -8  -3   1  748.43   39.40
  -8  -3   1  759.42   56.59
   3  -8   1  692.83   54.79
   8   1  -1 1498.95   60.89
   1  -8  -1 1486.75   62.09
  -1   8  -1 1482.55   64.49
   8   1  -1 1551.64   63.09
   8   1  -1 1476.05   80.39
  -1   8  -1 1503.55   79.89
  -8  -1  -1 1542.15   80.89
  -8  -1  -1 1442.06   60.09
   1  -8  -1 1504.85   66.39
  -1   8  -1 1525.35   61.99
  -8  -1  -1 1414.36   61.19
   1  -8  -1 1470.25   79.69
  -8  -1  -1 1420.46   60.79
   1  -8   1 1441.36   58.49
   1  -8   1 1531.05   61.69
  -8  -1   1 1475.65   60.09
   8   1   1 1419.86   59.69
  -1   8   1 1564.74   65.09
  -1   8   1 1581.84   83.09
   8   1   1 1609.44   64.89
  -1   8   1 1470.35   61.29
  -8  -1   1 1477.65   78.89
   1  -8   1 1448.16   77.39
   8   1   1 1710.53   85.59
  -1   8   1 1395.26   66.49
  -8  -1   1 1487.25   60.29
   1   8  -1 1499.65   61.99
   8  -1  -1 1566.14   62.49
   8  -1  -1 1503.95   65.49
   1   8  -1 1546.15   63.49
   1   8  -1 1413.66   77.69
  -8   1  -1 1577.84   62.89
   8  -1  -1 1528.65   82.29
  -1  -8  -1 1525.65   65.59
  -8   1  -1 1432.66   63.39
  -1  -8  -1 1503.65   62.99
  -1  -8  -1 1557.64   82.29
  -1  -8  -1 1618.04   63.59
  -8   1   1 1527.75   61.19
  -1  -8   1 1527.45   60.99
  -8   1   1 1612.24   63.19
  -1  -8   1 1570.74   60.69
   1   8   1 1528.05   63.49
   8  -1   1 1593.44   67.69
  -1  -8   1 1594.54   81.19
   8  -1   1 1559.94   82.89
   1   8   1 1521.05   64.49
   8  -1   1 1520.15   61.19
   1   8   1 1578.54   82.99
   1   8   1 1495.05   66.39
   8  -3  -1  755.52   40.00
  -3  -8  -1  708.03   40.60
   8  -3  -1  748.73   44.60
   3   8  -1  752.92   56.19
  -3  -8  -1  742.53   41.60
   3   8  -1  695.23   40.10
  -3  -8  -1  689.93   39.50
   3   8  -1  737.03   31.90
  -3  -8  -1  707.73   54.79
  -8   3  -1  759.82   44.40
   3   8  -1  704.73   39.20
  -8   3  -1  785.42   41.40
  -8   3   1  680.83   39.10
   3   8   1  713.33   40.70
   8  -3   1  737.43   56.49
   8  -3   1  713.23   51.89
  -3  -8   1  645.04   51.69
  -3  -8   1  746.23   38.80
  -3  -8   1  767.22   39.30
   3   8   1  717.83   41.30
   3   8   1  742.13   57.19
   8  -3   1  616.94   42.00
  -8   3   1  720.73   41.40
   8  -3   1  756.82   39.40
   5   8  -1 2690.33   80.59
   5   8  -1 2854.91  124.09
   8  -5  -1 2660.53   97.19
  -5  -8  -1 2709.43  122.59
  -8   5  -1 2746.23   98.09
  -5  -8  -1 2777.62   99.99
   8  -5  -1 2625.54  107.29
   5   8  -1 2752.42   97.99
  -5  -8  -1 2783.72   95.99
  -5  -8  -1 2681.63   98.59
  -8   5  -1 2698.93  104.39
   5   8  -1 2550.74   95.39
   8  -5   1 2761.12  108.99
  -5  -8   1 2773.72   96.19
   8  -5   1 2731.03  111.29
   8  -5   1 2646.74   95.29
  -5  -8   1 2663.53   95.29
  -8   5   1 2687.43   96.99
  -5  -8   1 2848.42  123.09
   5   8   1 2805.72  125.09
   5   8   1 2708.33   96.39
   5   8   1 2691.03   98.39
   5   8   1 2708.23   98.69
  -8   5   1 2805.62  103.69
   7   8  -1   71.79   17.50
   7   8  -1   81.19   10.40
   7   8  -1   66.69   27.00
  -7  -8  -1   64.79   24.70
   7   8  -1  112.09   21.00
  -8   7  -1   66.99   18.90
   8  -7  -1   89.59   23.70
  -7  -8  -1  103.59   20.10
   8  -7  -1   83.49   16.30
  -7  -8  -1   91.29   20.30
   8  -7  -1   79.09   16.20
  -8   7  -1   95.29   26.00
  -7  -8  -1   51.89   14.70
  -8   7  -1  108.79   22.60
   8  -7   1   62.69   15.80
   7   8   1   83.59   20.20
   8  -7   1   73.19   18.50
  -7  -8   1  117.39   29.00
  -8   7   1   90.69   18.50
   7   8   1  110.29   19.20
  -8   7   1  114.99   25.40
  -7  -8   1   84.69   18.50
   7   8   1  104.59   19.70
  -7  -8   1   88.99   18.50
   8  -7   1   90.59   21.90
   7   8   1   42.30   28.60
   9   8  -1  179.58   27.00
  -9  -8  -1  209.78   29.60
   8  -9  -1  250.27   39.10
   9   8  -1  194.48   30.40
  -9  -8  -1  267.97   50.09
  -8   9  -1  243.98   32.50
  -8   9  -1  178.98   32.30
  -9  -8  -1  203.28   30.20
   8  -9  -1  215.38   17.90
   9   8  -1  210.58   39.60
   8  -9  -1  200.28   28.50
  -8   9  -1  231.58   36.50
  -9  -8  -1  192.78   25.50
  -9  -8   1  202.98   15.30
  -9  -8   1  240.28   31.10
   9   8   1  233.08   32.00
   9   8   1  184.98   29.40
  -9  -8   1  179.78   39.10
  -8   9   1  200.88   34.00
   9   8   1  212.78   27.00
   8  -9   1  199.28   34.70
   8  -9   1  192.88   29.70
   9   8   1  180.98   41.60
  -8   9   1  175.58   26.80
   8  -9   1  276.97   32.00
  -9  -8   1  240.68   29.40
   6  -9  -1  521.45   36.60
   9   6  -1  487.85   58.59
   6  -9  -1  540.35   45.90
  -6   9  -1  520.55   38.60
   9   6  -1  520.95   39.10
  -6   9  -1  598.24   46.80
   9   6  -1  504.25   36.30
  -6   9  -1  499.65   42.40
   6  -9  -1  557.34   57.59
  -9  -6  -1  574.24   39.50
  -9  -6  -1  526.95   37.30
  -9  -6  -1  571.04   36.20
  -9  -6  -1  588.44   56.59
   6  -9   1  547.85   36.40
  -6   9   1  590.74   39.00
   9   6   1  574.94   35.70
  -9  -6   1  499.95   36.20
  -9  -6   1  640.34   55.59
   9   6   1  599.44   41.20
   6  -9   1  556.64   45.80
   6  -9   1  543.95   54.29
  -6   9   1  556.84   44.60
  -9  -6   1  526.75   24.30
   9   6   1  593.34   38.80
  -9  -6   1  576.84   37.70
  -9  -4  -1  196.08   26.40
   4  -9  -1  200.88   30.40
  -9  -4  -1  156.08   32.80
   9   4  -1  163.18   22.70
   9   4  -1  226.78   38.90
   4  -9  -1  163.58   34.20
  -4   9  -1  133.99   25.70
  -4   9  -1  188.78   26.10
   9   4  -1  122.39   20.50
  -9  -4  -1  186.28   24.90
  -4   9  -1  185.18   27.50
  -9  -4  -1  173.78   22.80
   4  -9  -1  188.18   26.10
  -4   9   1  174.38   30.20
   4  -9   1  163.58   26.10
   4  -9   1  116.29   29.10
   9   4   1  125.89   21.50
   9   4   1  141.29   32.40
   9   4   1  183.58   24.80
  -4   9   1  171.88   23.80
   4  -9   1  189.88   23.40
  -9  -4   1  148.99   13.50
  -9  -4   1  178.88   23.80
  -9  -4   1  135.49   21.30
  -9  -4   1  179.88   34.20
   2  -9  -1  803.82   44.00
  -9  -2  -1  829.32   44.10
  -9  -2  -1  743.33   57.69
   9   2  -1  709.73   40.60
   2  -9  -1  772.92   48.60
   9   2  -1  756.22   58.59
  -9  -2  -1  735.03   41.00
   9   2  -1  768.32   44.00
   2  -9  -1  727.33   58.99
  -9  -2  -1  797.32   43.90
  -2   9  -1  719.03   44.60
  -2   9  -1  751.82   57.89
  -2   9  -1  776.62   43.40
   2  -9   1  766.12   40.80
  -9  -2   1  793.62   42.60
  -2   9   1  867.71   46.50
  -9  -2   1  751.02   57.89
   9   2   1  726.03   43.40
  -2   9   1  743.83   48.10
   2  -9   1  759.22   59.59
   2  -9   1  778.22   44.20
  -9  -2   1  747.53   41.70
   9   2   1  722.43   41.50
   9   2   1  841.22   62.69
  -2   9   1  773.12   43.60
  -2   9   1  736.03   60.09
  -9   0  -1 1916.81   75.99
   9   0  -1 1800.92   72.49
   0   9  -1 1821.52   76.79
   0   9  -1 1951.20   75.39
   0  -9  -1 1964.60   97.39
   0  -9  -1 1903.91   79.89
  -9   0  -1 1857.81   74.39
   9   0  -1 2034.30   98.49
   0  -9  -1 1829.22   73.59
   0   9  -1 1762.92   91.69
  -9   0  -1 1839.02   94.99
   9   0  -1 1897.11   77.29
   9   0   1 1845.02   77.99
   9   0   1 1875.51   95.99
   0   9   1 1825.22   75.99
   0  -9   1 1839.02   93.79
  -9   0   1 1956.80   74.59
   0  -9   1 1903.41   72.29
  -9   0   1 1925.31   95.09
   0   9   1 1754.12   79.19
   0   9   1 1903.01   75.19
  -9   0   1 1837.52   72.69
   9   0   1 1911.71   73.09
   0   9   1 2024.60   99.29
   0  -9   1 1831.52   72.79
  -2  -9  -1  197.98   35.50
  -2  -9  -1  174.18   24.20
  -9   2  -1  173.08   25.40
  -9   2  -1  138.69   21.50
  -2  -9  -1  175.88   24.80
   2   9  -1  212.08   25.20
  -2  -9  -1  168.78   25.00
   2   9  -1  172.48   24.00
   9  -2  -1  161.58   25.70
   2   9  -1  216.18   37.00
   9  -2  -1  188.48   24.70
   9  -2  -1  180.88   33.40
  -2  -9   1  231.88   21.70
  -2  -9   1  181.78   22.60
  -9   2   1  240.18   27.90
   9  -2   1  163.78   32.90
   9  -2   1  265.27   33.60
  -9   2   1  181.98   23.80
   9  -2   1  167.48   22.30
  -2  -9   1  130.79   29.60
   2   9   1  203.88   38.50
   9  -2   1  169.38   33.90
   2   9   1  180.28   25.60
   2   9   1  155.38   23.70
   2   9   1  152.58   23.50
  -4  -9  -1 3364.06  116.59
   9  -4  -1 3453.25  125.39
   4   9  -1 3292.97  140.19
   4   9  -1 3044.80  111.29
  -9   4  -1 3354.96  115.09
  -4  -9  -1 3348.26  144.49
   9  -4  -1 3213.68  113.49
  -4  -9  -1 3397.66  112.79
  -4  -9  -1 3297.27  114.89
   4   9  -1 3349.26  115.29
   4   9  -1 3269.77   99.39
  -9   4  -1 3228.28  119.99
   4   9   1 3238.38  116.09
   9  -4   1 3528.55  126.69
   9  -4   1 3280.77  133.89
   9  -4   1 3185.78  111.29
   4   9   1 3265.07  142.09
   4   9   1 3321.07  113.89
  -9   4   1 3285.27  117.29
   4   9   1 3260.87  115.19
  -4  -9   1 3274.37  111.59
  -9   4   1 3373.26  114.29
  -4  -9   1 3387.66  112.69
  -4  -9   1 3313.87  139.79
   6   9  -1  143.59   34.40
   9  -6  -1  204.78   27.80
  -6  -9  -1  140.59   23.20
  -6  -9  -1  192.18   26.80
  -6  -9  -1  173.98   26.40
  -9   6  -1  107.89   20.80
   9  -6  -1  126.79   23.90
   6   9  -1  150.18   23.20
   6   9  -1  178.48   26.40
   9  -6  -1  175.48   32.80
  -9   6  -1  178.38   28.40
  -9   6   1  140.99   22.80
  -9   6   1  168.28   28.80
   6   9   1  126.69   22.10
  -6  -9   1  122.79   31.70
   6   9   1  169.78   27.20
   9  -6   1  175.88   31.80
   6   9   1  151.58   21.80
   9  -6   1  215.48   34.40
  -6  -9   1  174.58   24.30
   6   9   1  174.98   39.20
   9  -6   1  162.08   24.10
  -6  -9   1  162.98   23.90
   8   9  -1 1304.77   67.19
   9  -8  -1 1491.35   59.29
   8   9  -1 1310.47   87.49
   8   9  -1 1330.77   46.40
  -8  -9  -1 1387.16   67.69
   8   9  -1 1347.77   65.39
  -8  -9  -1 1395.06   67.89
  -8  -9  -1 1355.06   62.09
  -9   8  -1 1342.37   74.49
  -8  -9  -1 1374.56   91.59
   9  -8  -1 1216.58   63.79
   9  -8  -1 1333.87   77.69
  -9   8  -1 1339.87   66.49
  -9   8  -1 1095.89   72.69
  -9   8   1 1304.57   65.69
  -9   8   1 1333.17   72.49
   8   9   1 1290.67   67.29
   8   9   1 1393.06   67.39
   9  -8   1 1470.45   74.39
   8   9   1 1294.97   60.99
  -8  -9   1 1289.77   63.39
   9  -8   1 1541.15   81.39
   8   9   1 1416.56   93.89
   9  -8   1 1322.87   63.89
  -8  -9   1 1386.66   65.29
 -10  -9  -1  537.35   69.39
 -10  -9  -1  551.04   39.20
  10   9  -1  515.95   48.30
   9 -10  -1  534.25   68.39
  -9  10  -1  438.16   45.90
  -9  10  -1  655.73   52.29
 -10  -9  -1  520.35   43.50
  -9  10  -1  611.74   45.50
   9 -10  -1  543.35   42.70
   9 -10  -1  565.44   53.69
 -10  -9  -1  556.74   42.10
  10   9  -1  615.74   73.09
  10   9  -1  582.54   42.50
 -10  -9   1  630.54   74.99
  10   9   1  529.65   42.70
   9 -10   1  574.94   41.10
 -10  -9   1  579.34   26.80
  -9  10   1  498.65   45.70
   9 -10   1  589.24   44.80
 -10  -9   1  553.54   47.80
   9 -10   1  612.24   52.09
  10   9   1  588.74   38.90
  10   9   1  523.55   67.99
 -10  -9   1  603.84   43.00
   7 -10  -1  531.85   47.00
 -10  -7  -1  533.55   36.70
  -7  10  -1  460.75   37.00
   7 -10  -1  430.16   58.59
  10   7  -1  472.35   37.60
 -10  -7  -1  522.15   39.10
  10   7  -1  544.55   65.99
   7 -10  -1  488.85   38.00
 -10  -7  -1  390.76   52.79
  -7  10  -1  541.55   46.00
  -7  10  -1  470.05   41.50
  10   7  -1  463.65   37.20
 -10  -7  -1  492.15   39.50
  -7  10   1  537.45   40.50
  10   7   1  536.65   35.60
   7 -10   1  542.35   67.29
 -10  -7   1  493.15   24.40
 -10  -7   1  474.65   37.20
   7 -10   1  458.95   44.10
  10   7   1  472.75   38.90
 -10  -7   1  579.04   39.60
 -10  -7   1  362.56   55.59
  -7  10   1  533.45   45.20
  10   7   1  440.56   36.00
  10   7   1  533.55   65.49
   7 -10   1  495.75   36.60
 -10  -5  -1  177.58   26.80
   5 -10  -1  160.68   25.60
  10   5  -1  131.29   22.30
  -5  10  -1  215.58   41.60
  -5  10  -1  113.39   29.70
  10   5  -1  155.28   26.60
  -5  10  -1  159.28   25.80
 -10  -5  -1  143.79   25.90
  10   5  -1  161.38   34.20
   5 -10  -1  125.39   34.30
 -10  -5  -1  143.09   24.00
   5 -10   1  148.69   37.50
  10   5   1  128.89   22.90
  10   5   1  140.89   33.00
  10   5   1  146.39   27.90
  -5  10   1  133.59   24.20
  -5  10   1  177.98   35.70
 -10  -5   1  121.69   24.40
 -10  -5   1  154.58   23.40
 -10  -5   1  164.08   36.10
   5 -10   1  106.89   20.80
 -10  -5   1  131.69   13.80
   5 -10   1  144.99   42.70
  10   3  -1   63.19   26.10
  -3  10  -1  107.29   21.10
   3 -10  -1  103.69   28.20
   3 -10  -1   91.79   22.40
 -10  -3  -1   83.89   18.80
 -10  -3  -1   99.49   20.50
 -10  -3  -1   93.89   23.10
  -3  10  -1  134.69   32.60
  -3  10  -1  101.39   21.50
   3 -10  -1  106.69   21.10
  10   3  -1  106.89   21.00
  10   3  -1  116.59   19.10
 -10  -3  -1  141.09   23.30
  -3  10   1  103.69   24.00
  10   3   1  115.59   20.70
 -10  -3   1  127.79   21.10
  10   3   1  104.79   29.20
   3 -10   1  113.69   21.20
  -3  10   1  134.59   24.00
   3 -10   1  110.89   17.90
 -10  -3   1  132.89   21.60
  10   3   1  102.49   18.10
  -3  10   1   67.79   16.30
   3 -10   1  150.78   32.40
 -10  -3   1  115.99   31.00
  -1  10  -1  236.18   24.00
 -10  -1  -1  195.68   25.80
  -1  10  -1  196.38   27.30
  10   1  -1  228.18   40.30
  -1  10  -1  257.97   42.10
   1 -10  -1  178.78   34.00
  10   1  -1  246.88   28.80
   1 -10  -1  201.78   30.40
  10   1  -1  197.38   27.70
 -10  -1  -1  236.28   28.00
   1 -10  -1  264.57   26.00
 -10  -1  -1  241.48   29.70
 -10  -1  -1  215.88   36.80
   1 -10   1  200.38   25.20
  10   1   1  237.48   38.40
 -10  -1   1  229.68   27.70
  -1  10   1  190.58   26.60
  -1  10   1  245.48   43.80
  10   1   1  194.58   28.00
  -1  10   1  230.78   30.50
   1 -10   1  242.28   28.50
 -10  -1   1  185.88   32.70
  -1  10   1  177.58   29.60
 -10  -1   1  181.78   24.80
  10   1   1  198.58   25.80
   1 -10   1  227.48   40.40
  -1 -10  -1 1224.58   58.29
  -1 -10  -1 1139.19   76.99
   1  10  -1 1210.08   60.09
  10  -1  -1 1176.68   57.39
   1  10  -1 1272.67   78.99
  10  -1  -1 1275.67   63.19
 -10   1  -1 1238.48   59.59
   1  10  -1 1159.28   57.89
  -1 -10  -1 1283.87   62.79
 -10   1  -1 1265.97   59.19
  10  -1  -1 1290.87   81.69
  -1 -10   1 1216.48   56.09
  10  -1   1 1236.48   56.99
  -1 -10   1 1167.18   56.09
   1  10   1 1165.98   93.39
  -1 -10   1 1108.39   74.69
  10  -1   1 1359.76   81.79
   1  10   1 1255.27   63.79
   1  10   1 1258.87   60.39
   1  10   1 1199.28   58.89
 -10   1   1 1110.49   55.49
  10  -1   1 1166.98   61.39
 -10   1   1 1306.97   58.99
 -10   3  -1   54.99   18.30
  10  -3  -1   40.40   15.60
   3  10  -1   48.40   13.60
   3  10  -1   50.39   16.80
  10  -3  -1   77.09   17.40
 -10   3  -1   57.59   15.10
  -3 -10  -1   59.59   25.80
  -3 -10  -1   48.80   17.60
  -3 -10  -1   61.99   18.30
   3  10  -1   69.49   15.70
  10  -3  -1   51.99   25.00
  -3 -10  -1   83.69   17.40
   3  10  -1   50.79   22.50
  10  -3   1   79.29   26.00
  10  -3   1   80.39   25.90
  10  -3   1   50.79   18.90
 -10   3   1   47.00   14.40
   3  10   1   62.09   17.40
  10  -3   1   44.40   15.10
   3  10   1   53.39   17.40
 -10   3   1   47.80   17.40
  -3 -10   1   77.49   18.30
   3  10   1   51.89   16.60
  -3 -10   1   57.59   12.90
  -3 -10   1   69.29   24.00
  -5 -10  -1  793.12   50.09
 -10   5  -1  732.73   55.79
   5  10  -1  771.02   46.80
  -5 -10  -1  830.72   49.80
  -5 -10  -1  831.92   47.80
   5  10  -1  895.31   68.79
   5  10  -1  835.72   37.60
   5  10  -1  758.52   46.70
  10  -5  -1  847.92   60.59
 -10   5  -1  899.41   49.70
  -5 -10  -1  942.01   73.39
  10  -5  -1  825.52   48.30
 -10   5   1  786.82   47.40
  -5 -10   1  775.62   65.49
   5  10   1  874.11   51.69
  10  -5   1  849.91   46.70
 -10   5   1  820.52   53.79
  10  -5   1  796.52   70.09
   5  10   1  850.21   69.19
  -5 -10   1  844.72   47.60
   5  10   1  827.82   50.99
  -5 -10   1  723.03   44.00
   5  10   1  881.61   47.90
  10  -5   1  702.93   63.99
 -10   7  -1  720.83   47.90
  -7 -10  -1  784.32   49.90
  10  -7  -1  804.02   60.09
   7  10  -1  733.53   66.29
  -7 -10  -1  713.33   48.40
  -7 -10  -1  781.42   45.60
  -7 -10  -1  785.42   69.39
  10  -7  -1  770.42   47.80
   7  10  -1  773.22   33.70
   7  10  -1  766.32   48.30
   7  10  -1  773.22   47.80
 -10   7  -1  768.12   53.19
   7  10   1  668.13   43.30
 -10   7   1  789.42   53.49
   7  10   1  730.63   48.70
  10  -7   1  658.53   52.49
  -7 -10   1  779.32   46.80
   7  10   1  745.83   68.89
  -7 -10   1  799.72   47.90
  10  -7   1  699.53   55.09
  -7 -10   1  729.73   66.99
   7  10   1  711.83   47.10
  10  -7   1  780.52   46.50
 -10   7   1  770.82   47.90
   9  10  -1   90.99   22.40
 -10   9  -1   81.49   24.50
  -9 -10  -1   91.79   34.00
  10  -9  -1   69.99   20.40
   9  10  -1   57.49   30.10
   9  10  -1  111.09   27.90
  10  -9  -1   94.99   18.10
  10  -9  -1   59.49   25.50
 -10   9  -1  104.19   22.60
  -9 -10  -1   77.89   18.60
  -9 -10  -1   84.89   23.20
 -10   9  -1   64.39   21.50
   9  10  -1   96.69   19.30
  -9 -10  -1   88.89   21.70
   9  10   1   79.29   28.70
 -10   9   1   59.89   19.50
  10  -9   1   70.59   22.30
  -9 -10   1  107.89   25.30
  -9 -10   1  108.89   36.80
  10  -9   1   61.39   17.90
  10  -9   1   76.29   22.40
  -9 -10   1   92.79   20.10
 -10   9   1  105.89   26.90
   9  10   1   67.99   21.90
   9  10   1   69.89   19.00
 -10  11  -1  387.86   39.00
  11  10  -1  342.67   42.60
 -11 -10  -1  398.66   65.19
 -11 -10  -1  327.57   43.60
  10 -11  -1  366.06   36.60
 -11 -10  -1  382.26   34.60
 -10  11  -1  352.16   48.70
  10 -11  -1  379.96   53.29
 -11 -10  -1  376.06   38.50
  11  10  -1  465.25   68.09
  10 -11  -1  324.47   60.49
 -10  11  -1  421.36   53.49
  11  10  -1  403.26   37.40
 -10  11   1  421.06   40.60
  10 -11   1  388.26   54.79
  11  10   1  387.76   65.49
  11  10   1  386.76   38.90
 -11 -10   1  434.26   63.89
  11  10   1  446.56   34.10
 -11 -10   1  361.36   36.90
 -10  11   1  373.66   47.00
 -11 -10   1  408.36   37.70
  11  10   1  414.76   37.30
  10 -11   1  381.66   40.00
  10 -11   1  368.96   35.90
 -11 -10   1  358.46   22.70
   8 -11  -1  168.08   40.80
  11   8  -1  136.89   25.00
  -8  11  -1  145.59   25.30
  -8  11  -1  172.68   32.10
  -8  11  -1  158.88   33.50
   8 -11  -1  127.19   29.30
   8 -11  -1  137.39   25.70
 -11  -8  -1  119.59   21.00
 -11  -8  -1  131.19   39.20
  11   8  -1  138.99   25.40
  11   8  -1  208.48   42.80
 -11  -8  -1  111.99   22.50
 -11  -8  -1  103.99   24.40
  11   8   1  132.09   23.10
 -11  -8   1  208.48   43.50
  11   8   1  114.89   22.80
  -8  11   1  129.89   26.60
 -11  -8   1  113.19   23.60
   8 -11   1  217.48   45.50
   8 -11   1  135.79   28.50
  11   8   1  110.89   40.30
  -8  11   1  149.39   29.70
  11   8   1  152.28   27.10
   8 -11   1  109.99   22.40
 -11  -8   1  128.29   13.80
 -11  -8   1  159.18   27.40
   6 -11  -1  293.57   44.60
   6 -11  -1  408.86   56.19
  -6  11  -1  320.07   32.20
  11   6  -1  335.57   31.90
 -11  -6  -1  337.77   33.80
  11   6  -1  339.57   31.90
  11   6  -1  379.76   54.89
  -6  11  -1  306.37   41.80
 -11  -6  -1  298.37   49.10
  -6  11  -1  308.07   34.20
 -11  -6  -1  283.07   29.70
  11   6   1  349.47   55.99
   6 -11   1  371.76   45.20
  -6  11   1  368.16   34.50
 -11  -6   1  270.97   48.00
   6 -11   1  354.16   32.40
   6 -11   1  313.17   49.50
 -11  -6   1  270.07   28.50
 -11  -6   1  368.86   22.20
  11   6   1  312.87   40.70
  11   6   1  337.97   32.20
 -11  -6   1  335.27   31.60
  11   4  -1 1252.27   62.89
 -11  -4  -1 1197.88   99.79
  -4  11  -1 1276.47   65.79
   4 -11  -1 1161.48   84.09
 -11  -4  -1 1182.78   58.19
   4 -11  -1 1380.56   74.49
   4 -11  -1 1133.89   60.69
  11   4  -1 1066.09   58.79
  11   4  -1 1212.48   83.89
  -4  11  -1 1261.77   62.99
 -11  -4  -1 1230.78   62.69
  -4  11  -1 1062.99   65.99
 -11  -4  -1 1139.49   61.09
   4 -11   1 1111.09   80.09
  -4  11   1 1181.48   68.19
   4 -11   1 1144.09   57.59
 -11  -4   1 1136.19   59.09
   4 -11   1 1242.58   66.39
 -11  -4   1 1210.98   60.19
  -4  11   1 1267.67   52.29
 -11  -4   1 1191.68   83.19
  11   4   1 1222.28   84.29
  -4  11   1 1322.17   64.09
  11   4   1 1289.17   64.19
  11   4   1 1195.98   60.19
  11   2  -1  546.35   37.30
  11   2  -1  501.45   41.50
 -11  -2  -1  556.24   55.69
  -2  11  -1  576.64   40.40
 -11  -2  -1  500.15   37.80
   2 -11  -1  507.75   69.89
  11   2  -1  599.24   58.49
   2 -11  -1  582.04   48.70
  -2  11  -1  568.14   50.79
 -11  -2  -1  510.35   40.80
  -2  11  -1  596.24   57.09
   2 -11  -1  539.95   39.60
 -11  -2  -1  593.04   39.70
  11   2   1  607.14   39.30
 -11  -2   1  528.75   37.40
  -2  11   1  496.55   47.30
  -2  11   1  644.84   42.90
  -2  11   1  599.44   57.69
  11   2   1  580.84   45.70
 -11  -2   1  509.95   53.99
  -2  11   1  543.05   40.40
   2 -11   1  709.93   61.89
 -11  -2   1  495.65   39.10
   2 -11   1  555.54   37.70
   0  11  -1  556.04   43.70
  11   0  -1  577.64   41.70
 -11   0  -1  540.75   41.50
   0 -11  -1  641.64   79.29
 -11   0  -1  584.94   40.40
   0  11  -1  568.64   40.40
   0  11  -1  599.24   56.59
  11   0  -1  659.63   62.39
 -11   0  -1  621.24   59.39
   0 -11  -1  618.84   40.50
  11   0  -1  630.64   40.70
  11   0   1  530.55   56.69
   0  11   1  651.53   43.30
  11   0   1  597.74   46.60
   0 -11   1  731.53   45.60
  11   0   1  616.84   39.40
   0  11   1  507.25   45.30
   0 -11   1  618.04   56.39
   0  11   1  602.34   43.00
   0  11   1  659.33   60.99
 -11   0   1  659.33   57.99
   0 -11   1  587.04   38.40
 -11   0   1  610.24   40.70
 -11   0   1  596.44   39.50
  -2 -11  -1  832.22   49.00
 -11   2  -1  797.02   52.49
  11  -2  -1  760.32   54.49
   2  11  -1  818.22   65.29
  11  -2  -1  676.23   44.40
   2  11  -1  736.83   46.80
 -11   2  -1  757.72   47.20
  -2 -11  -1  828.32   52.39
  -2 -11  -1  893.61   71.29
  11  -2  -1  827.42   70.69
  11  -2   1  767.62   59.49
   2  11   1  830.52   50.29
  -2 -11   1  852.01   48.80
 -11   2   1  749.03   49.30
   2  11   1  793.92   54.49
 -11   2   1  771.22   45.60
  -2 -11   1  747.83   45.10
  11  -2   1  786.32   66.99
  -2 -11   1  903.51   70.09
  11  -2   1  795.42   46.00
   2  11   1  812.02   48.20
   2  11   1  842.02   68.69
 -11   4  -1 1982.10   83.59
 -11   4  -1 1764.82   84.69
  -4 -11  -1 1931.61   83.59
  -4 -11  -1 1978.20  110.79
   4  11  -1 2114.99  111.19
   4  11  -1 2114.39   85.99
  11  -4  -1 1939.41  110.99
  -4 -11  -1 1901.81   84.19
   4  11  -1 1841.32   82.29
  -4 -11  -1 1855.71   79.09
  11  -4  -1 2000.20   92.89
   4  11  -1 2011.40   71.49
  11  -4  -1 1936.71   82.49
  -4 -11   1 1946.21   80.69
   4  11   1 1955.00  110.49
 -11   4   1 1937.01   82.59
  -4 -11   1 1956.20   80.89
  11  -4   1 1780.92   98.69
  -4 -11   1 1955.90  107.09
  11  -4   1 1930.41   93.59
   4  11   1 1930.01   81.39
   4  11   1 1916.91   86.79
  11  -4   1 1926.51   80.79
 -11   4   1 1992.30   85.69
  11  -4   1 2184.68  135.79
   4  11   1 1978.10   83.99
 -11   6  -1  598.54   53.19
  -6 -11  -1  656.03   62.49
  -6 -11  -1  566.34   48.10
 -11   6  -1  635.54   45.10
  -6 -11  -1  673.43   45.50
   6  11  -1  722.43   67.09
   6  11  -1  678.93   45.40
   6  11  -1  699.53   46.30
   6  11  -1  620.44   33.10
  -6 -11  -1  629.14   41.40
  11  -6  -1  644.94   53.49
   6  11   1  598.64   41.00
  -6 -11   1  714.53   45.40
  11  -6   1  591.74   54.19
 -11   6   1  646.94   47.80
  -6 -11   1  651.53   62.89
  11  -6   1  683.73   54.99
   6  11   1  607.74   44.00
  -6 -11   1  753.82   46.70
 -11   6   1  717.13   46.50
   6  11   1  745.63   70.39
  11  -6   1  690.03   44.10
   8  11  -1  650.73   31.60
   8  11  -1  706.63   49.50
  11  -8  -1  741.63   59.89
  11  -8  -1  645.44   45.20
   8  11  -1  545.85   42.50
   8  11  -1  715.03   69.19
 -11   8  -1  560.64   46.50
  -8 -11  -1  625.84   45.80
  -8 -11  -1  692.83   42.50
  11  -8  -1  651.43   44.30
 -11   8  -1  663.73   47.90
  -8 -11  -1  601.64   46.30
  -8 -11  -1  805.02   76.79
  -8 -11   1  712.23   47.30
  11  -8   1  643.54   44.10
  -8 -11   1  769.92   72.49
   8  11   1  686.93   47.40
  -8 -11   1  642.24   45.50
   8  11   1  742.43   71.69
 -11   8   1  655.73   51.19
  11  -8   1  664.03   55.89
   8  11   1  662.93   47.60
   8  11   1  678.03   42.70
  11  -8   1  687.63   54.49
  10  11  -1  620.74   49.10
 -10 -11  -1  655.13   50.09
 -10 -11  -1  621.64   42.50
  10  11  -1  572.24   44.90
  10  11  -1  635.04   29.10
  10  11  -1  604.94   75.89
  11 -10  -1  533.05   43.90
  11 -10  -1  691.03   58.49
 -11  10  -1  644.14   49.40
 -10 -11  -1  645.94   49.60
 -11  10  -1  537.65   48.20
 -10 -11  -1  597.24   76.59
 -11  10   1  636.94   50.69
  11 -10   1  619.44   58.29
 -11  10   1  626.44   47.40
 -10 -11   1  547.35   70.49
  10  11   1  618.14   45.80
  11 -10   1  546.85   43.40
 -10 -11   1  630.54   46.30
  10  11   1  608.34   40.40
  11 -10   1  713.03   52.09
  10  11   1  568.34   74.69
 -10 -11   1  545.45   43.90
  10  11   1  517.65   43.30
 -12 -11  -1  100.89   24.50
 -11  12  -1   58.29   27.80
 -12 -11  -1  115.39   21.70
  11 -12  -1   52.29   25.40
  12  11  -1   42.80   18.20
 -11  12  -1   60.19   19.90
 -12 -11  -1  100.09   41.20
  11 -12  -1  108.59   44.30
  12  11  -1   56.99   36.30
 -12 -11   1   83.19   22.40
 -12 -11   1   90.69   39.80
  11 -12   1   94.89   30.80
  11 -12   1  101.89   37.60
 -11  12   1  112.69   28.90
 -12 -11   1   86.69   18.20
  12  11   1  109.19   27.20
  11 -12   1   70.39   21.00
  12  11   1   98.59   23.30
  12  11   1   45.80   38.40
  12   9  -1  615.04   46.50
 -12  -9  -1  659.63   44.30
  12   9  -1  584.94   74.29
 -12  -9  -1  690.33   51.59
  12   9  -1  697.13   52.59
   9 -12  -1  734.03   76.09
   9 -12  -1  772.02   63.39
 -12  -9  -1  641.84   78.59
 -12  -9  -1  721.43   53.19
  -9  12  -1  659.63   57.19
  -9  12  -1  646.74   49.70
   9 -12  -1  634.84   49.30
  -9  12  -1  535.35   51.59
  12   9   1  559.04   76.69
  12   9   1  720.73   43.80
   9 -12   1  617.24   80.99
   9 -12   1  675.33   58.89
  12   9   1  656.93   48.80
 -12  -9   1  661.83   31.90
  -9  12   1  641.74   54.69
 -12  -9   1  622.74   77.29
 -12  -9   1  665.13   48.50
  -9  12   1  678.03   49.90
 -12  -9   1  641.64   46.40
   9 -12   1  644.54   47.00
  12   9   1  706.33   50.69
 -12  -7  -1  423.06   38.40
 -12  -7  -1  389.76   38.50
   7 -12  -1  351.36   59.29
  -7  12  -1  453.35   42.50
   7 -12  -1  345.17   34.00
   7 -12  -1  412.06   53.19
  -7  12  -1  339.37   46.50
  -7  12  -1  358.66   34.80
  12   7  -1  353.76   34.50
  12   7  -1  484.85   64.69
 -12  -7  -1  390.56   62.89
 -12  -7  -1  390.36   32.90
  12   7  -1  359.86   35.00
 -12  -7   1  314.87   32.50
 -12  -7   1  322.37   54.69
   7 -12   1  372.56   35.00
  12   7   1  425.76   39.00
  -7  12   1  445.46   38.60
  -7  12   1  330.27   45.70
  12   7   1  328.37   33.30
 -12  -7   1  342.67   35.50
  12   7   1  307.37   54.29
   7 -12   1  385.26   49.40
 -12  -7   1  386.66   24.30
   7 -12   1  379.36   60.29
 -12  -5  -1  196.98   39.40
   5 -12  -1  301.07   50.89
  -5  12  -1  236.18   41.80
  12   5  -1  220.58   33.30
   5 -12  -1  329.57   33.00
 -12  -5  -1  305.67   38.40
  -5  12  -1  360.86   34.90
 -12  -5  -1  253.17   26.60
  12   5  -1  232.48   46.30
 -12  -5  -1  359.86   46.20
  12   5  -1  282.37   34.20
  -5  12  -1  204.08   34.70
  -5  12   1  341.27   47.10
 -12  -5   1  306.17   31.30
   5 -12   1  253.97   46.30
 -12  -5   1  315.17   40.90
   5 -12   1  287.37   35.40
  12   5   1  338.37   32.30
 -12  -5   1  354.26   54.59
  -5  12   1  299.57   23.30
 -12  -5   1  267.77   25.50
  -5  12   1  331.77   33.00
   5 -12   1  280.37   45.20
  12   5   1  343.77   52.49
  12   5   1  347.07   35.30
 -12  -3  -1 1164.28   62.09
 -12  -3  -1 1153.38   83.99
  -3  12  -1 1157.18   61.49
 -12  -3  -1 1130.79   67.79
  -3  12  -1 1209.18   85.59
 -12  -3  -1 1130.39   57.49
   3 -12  -1 1296.17   89.59
  12   3  -1 1190.78   62.69
  -3  12  -1 1173.18   69.69
  12   3  -1 1302.17   89.09
  12   3  -1 1177.68   60.79
   3 -12  -1 1159.88   68.49
 -12  -3   1 1126.79   82.49
  12   3   1 1218.28   61.39
  12   3   1 1111.49   84.49
  12   3   1 1181.08   64.29
   3 -12   1 1080.79   80.39
  -3  12   1 1140.39   62.09
  -3  12   1 1125.79   69.69
 -12  -3   1 1294.37   63.49
  -3  12   1 1201.98   90.99
  -3  12   1 1098.69   62.89
 -12  -3   1 1155.08   60.19
   3 -12   1 1139.09   63.29
   3 -12   1 1062.69   57.59
 -12  -1  -1  812.42   49.30
  12   1  -1  597.94   45.20
  12   1  -1  652.63   66.19
  -1  12  -1  704.03   45.50
   1 -12  -1  607.34   42.10
   1 -12  -1  712.73   65.49
   1 -12  -1  723.43   49.70
 -12  -1  -1  658.83   45.20
 -12  -1  -1  750.72   44.20
  -1  12  -1  629.44   47.90
 -12  -1  -1  585.34   78.59
  12   1  -1  641.24   43.10
  -1  12  -1  675.83   62.59
  -1  12   1  653.23   49.30
  12   1   1  692.33   43.10
  12   1   1  734.13   66.09
 -12  -1   1  663.73   63.19
  12   1   1  705.13   48.40
   1 -12   1  715.53   43.70
  -1  12   1  657.03   44.50
  -1  12   1  696.63   68.59
 -12  -1   1  638.34   43.20
 -12  -1   1  631.14   42.40
   1 -12   1  682.53   45.00
  -1  12   1  658.03   46.90
   1 -12   1  566.74   58.59
  12  -1  -1  102.29   21.60
  12  -1  -1  109.49   24.60
  -1 -12  -1  132.09   35.30
  -1 -12  -1  114.49   21.10
   1  12  -1  130.69   32.40
  -1 -12  -1  146.09   25.60
 -12   1  -1  137.89   24.10
   1  12  -1  142.99   27.30
   1  12  -1  125.09   25.30
  12  -1  -1  126.59   37.30
 -12   1  -1  120.29   23.50
  -1 -12   1  118.29   22.50
   1  12   1  100.09   34.30
   1  12   1  161.48   27.80
 -12   1   1  158.28   24.40
  -1 -12   1   75.89   29.30
  12  -1   1  181.28   39.50
 -12   1   1  152.68   26.70
  12  -1   1  155.98   28.20
   1  12   1  107.39   24.00
  12  -1   1  130.59   22.00
   1  12   1  161.78   30.00
  -1 -12   1  129.19   21.90
  12  -3  -1  266.37   32.60
  12  -3  -1  253.07   49.50
  -3 -12  -1  237.78   32.50
   3  12  -1  258.57   25.10
   3  12  -1  269.57   43.50
   3  12  -1  238.58   31.50
  12  -3  -1  307.47   40.60
 -12   3  -1  318.77   37.50
   3  12  -1  278.47   36.80
  -3 -12  -1  295.87   49.00
 -12   3  -1  291.37   35.30
 -12   3   1  263.27   34.10
   3  12   1  259.47   35.40
   3  12   1  214.98   30.30
  -3 -12   1  311.47   49.80
  12  -3   1  284.47   40.20
  -3 -12   1  315.47   30.00
   3  12   1  291.17   38.30
  12  -3   1  254.67   46.90
  12  -3   1  310.47   50.59
  12  -3   1  252.67   32.10
   3  12   1  227.58   44.20
 -12   3   1  310.07   30.70
  -3 -12   1  298.57   29.60
  -5 -12  -1  160.98   40.00
   5  12  -1  165.48   21.20
  -5 -12  -1  140.69   27.70
  12  -5  -1  183.78   41.50
   5  12  -1  187.18   32.80
   5  12  -1  172.58   28.80
   5  12  -1  192.48   41.20
  12  -5  -1  131.79   24.50
 -12   5  -1  199.18   34.10
 -12   5  -1  196.58   30.00
  -5 -12  -1  191.28   29.70
  12  -5   1  161.88   43.20
  12  -5   1  164.48   41.30
   5  12   1  145.09   28.60
 -12   5   1  179.58   30.10
  -5 -12   1  145.89   25.40
 -12   5   1  136.59   27.80
  -5 -12   1  141.19   25.60
   5  12   1  199.98   45.60
  -5 -12   1  130.49   35.00
   5  12   1  159.48   29.00
  12  -5   1  194.28   43.40
 -12   7  -1  106.59   25.00
  12  -7  -1   43.60   19.60
  12  -7  -1   60.19   20.30
  -7 -12  -1   74.59   22.00
  12  -7  -1   96.89   18.80
   7  12  -1   88.89   16.00
   7  12  -1   75.69   35.80
   7  12  -1   84.59   23.10
  -7 -12  -1   94.69   38.50
  -7 -12  -1   86.09   21.50
   7  12  -1  108.89   25.10
 -12   7  -1  116.49   29.80
  -7 -12  -1   97.39   23.00
  12  -7   1   99.59   17.60
  -7 -12   1  128.09   34.90
   7  12   1  140.69   40.90
   7  12   1   87.09   20.90
  -7 -12   1  100.29   22.00
   7  12   1   66.29   19.30
  12  -7   1   71.29   24.30
 -12   7   1  115.89   24.80
 -12   7   1  131.39   26.30
  -7 -12   1   70.49   20.20
   7  12   1  103.29   25.40
  -9 -12  -1  231.68   49.70
   9  12  -1  221.38   32.60
  -9 -12  -1  207.78   33.90
   9  12  -1  167.78   31.90
   9  12  -1  297.17   55.29
  -9 -12  -1  235.88   30.80
 -12   9  -1  224.28   35.40
  12  -9  -1  136.79   29.70
 -12   9  -1  226.88   40.30
  12  -9  -1  235.48   42.00
   9  12  -1  202.48   18.30
  12  -9  -1  186.08   28.20
  -9 -12  -1  166.18   32.60
  12  -9   1  209.78   32.40
  -9 -12   1  227.28   49.50
   9  12   1  204.88   31.40
  -9 -12   1  168.18   29.60
  -9 -12   1  157.88   27.50
  12  -9   1  185.08   36.10
   9  12   1  176.48   26.80
 -12   9   1  236.88   34.50
   9  12   1  216.78   49.80
  12  -9   1  228.68   41.90
 -12   9   1  210.68   33.10
   9  12   1  244.28   36.30
 -11 -12  -1  252.27   57.19
  11  12  -1  363.36   64.29
 -11 -12  -1  346.97   31.70
  11  12  -1  319.87   21.60
 -11 -12  -1  396.86   47.30
 -12  11  -1  375.06   38.70
  12 -11  -1  359.86   57.29
  12 -11  -1  354.66   31.10
  11  12  -1  348.47   46.10
  11  12   1  356.46   33.90
 -12  11   1  406.56   42.10
  11  12   1  319.07   62.39
  12 -11   1  398.76   41.80
  12 -11   1  368.66   51.29
 -11 -12   1  488.15   72.89
  11  12   1  357.66   45.00
 -11 -12   1  358.76   42.40
  12 -13  -1   62.79   27.60
  12 -13  -1   52.29   46.10
 -13 -12  -1   13.70   18.10
 -13 -12  -1   63.19   22.60
 -13 -12  -1   51.49   39.00
 -12  13  -1   24.10   19.30
  13  12  -1  -17.10   36.20
  13  12  -1   57.19   23.80
 -12  13  -1   20.00   22.80
  13  12   1   -4.40   14.10
  12 -13   1   46.10   28.30
  12 -13   1   41.00   42.10
  13  12   1   -3.10   15.20
 -13 -12   1   37.70   17.70
  13  12   1   49.70   44.30
 -12  13   1   41.60   19.90
 -13 -10  -1  563.44   79.39
 -10  13  -1  695.73   51.69
 -10  13  -1  544.25   53.29
  10 -13  -1  610.34   79.69
  13  10  -1  469.95   73.59
  10 -13  -1  649.34   62.99
  13  10  -1  524.05   48.10
 -13 -10  -1  607.24   44.00
 -13 -10  -1  675.33   52.59
  13  10   1  560.54   40.50
  10 -13   1  580.44   57.09
 -10  13   1  566.74   48.70
 -13 -10   1  573.14   78.79
  13  10   1  571.44   80.49
  13  10   1  606.54   49.80
  10 -13   1  717.63   88.09
 -13 -10   1  659.73   49.00
  13   8  -1   19.60   16.20
  -8  13  -1   22.50   21.60
 -13  -8  -1   13.50   29.80
 -13  -8  -1   41.30   21.40
   8 -13  -1   46.90   25.50
  13   8  -1   24.90   27.50
  13   8  -1   48.40   18.10
  -8  13  -1   19.70   16.30
 -13  -8  -1   53.39   17.50
   8 -13  -1   51.99   26.40
  -8  13  -1   29.40   18.10
  13   8   1   38.90   21.30
  -8  13   1   28.00   14.40
  13   8   1   49.70   20.80
  13   8   1   13.60   29.10
 -13  -8   1   71.49   20.90
 -13  -8   1   41.10   18.70
 -13  -8   1   87.49   40.30
   8 -13   1   20.10   20.20
 -13  -8   1   55.49   19.00
   8 -13   1   52.49   34.40
   8 -13   1   16.00   15.70
  -8  13   1   22.50   19.90
   6 -13  -1  327.17   46.00
  -6  13  -1  272.07   42.50
  13   6  -1  264.97   33.90
 -13  -6  -1  252.47   34.60
  -6  13  -1  255.87   35.80
 -13  -6  -1  270.27   35.50
  -6  13  -1  329.07   41.00
   6 -13  -1  251.47   50.99
 -13  -6  -1  300.77   53.59
 -13  -6  -1  302.37   30.10
  13   6  -1  284.07   39.70
   6 -13  -1  330.77   40.40
  13   6  -1  351.26   61.09
 -13  -6   1  287.57   53.79
 -13  -6   1  285.17   42.60
 -13  -6   1  290.37   22.60
   6 -13   1  276.27   50.89
  13   6   1  284.47   36.30
   6 -13   1  261.77   44.80
  -6  13   1  393.76   51.69
 -13  -6   1  285.07   37.20
   6 -13   1  302.37   30.10
  13   6   1  413.16   64.09
  13   6   1  287.47   37.30
  -6  13   1  279.17   36.80
  -6  13   1  261.57   23.90
   4 -13  -1  261.67   50.69
  -4  13  -1  277.37   35.60
  13   4  -1  250.57   32.50
  13   4  -1  220.28   43.80
  -4  13  -1  238.88   34.80
 -13  -4  -1  229.48   34.90
  13   4  -1  256.67   35.30
 -13  -4  -1  276.67   27.30
 -13  -4  -1  228.68   46.60
  -4  13  -1  272.17   41.30
 -13  -4  -1  269.07   36.40
   4 -13  -1  243.68   40.60
   4 -13  -1  260.67   34.70
   4 -13   1  231.88   43.50
   4 -13   1  256.17   36.00
 -13  -4   1  201.88   20.50
  13   4   1  235.68   32.40
  -4  13   1  253.17   49.90
   4 -13   1  265.17   34.80
  -4  13   1  288.77   42.30
  13   4   1  276.27   52.59
 -13  -4   1  307.17   35.90
 -13  -4   1  256.07   33.00
 -13  -4   1  313.87   51.49
  -4  13   1  257.47   34.10
   2 -13  -1  645.74   66.49
  -2  13  -1  568.84   71.19
 -13  -2  -1  625.94   42.30
  13   2  -1  609.74   43.00
  -2  13  -1  591.84   52.29
 -13  -2  -1  592.84   45.10
  -2  13  -1  663.73   47.50
 -13  -2  -1  554.14   69.59
  13   2  -1  616.84   64.09
   2 -13  -1  696.43   47.50
   2 -13   1  609.64   43.50
  -2  13   1  749.92   50.09
  -2  13   1  678.53   67.49
  13   2   1  624.34   73.49
 -13  -2   1  692.13   52.19
  -2  13   1  555.94   52.09
  -2  13   1  626.34   46.80
   2 -13   1  663.73   65.19
  13   2   1  526.85   41.30
 -13  -2   1  707.13   46.70
 -13  -2   1  735.83   67.79
  13   2   1  557.04   47.10
   2 -13   1  641.24   47.40
 -13   0  -1  585.94   46.80
   0  13  -1  681.23   64.79
 -13   0  -1  627.44   60.09
   0  13  -1  620.34   44.10
   0 -13  -1  624.54   65.59
   0 -13  -1  566.14   44.60
  13   0  -1  678.73   66.29
   0  13  -1  623.24   55.29
  13   0  -1  567.94   48.60
  13   0  -1  618.94   43.00
 -13   0  -1  561.44   49.20
   0  13   1  679.53   67.59
  13   0   1  608.94   42.40
   0  13   1  651.13   47.40
   0 -13   1  658.13   44.00
 -13   0   1  614.84   43.80
   0 -13   1  642.14   63.89
   0 -13   1  666.03   46.70
  13   0   1  603.04   62.79
  13   0   1  643.64   52.89
   0  13   1  699.43   48.00
   0  13   1  564.44   51.79
   2  13  -1  188.58   30.40
  -2 -13  -1  159.98   41.30
  -2 -13  -1  153.88   27.70
   2  13  -1  217.98   34.60
  13  -2  -1  143.49   37.40
   2  13  -1  210.48   42.40
   2  13  -1  187.68   26.90
 -13   2  -1  137.39   30.00
  13  -2  -1  173.28   27.60
  -2 -13   1  189.38   29.30
  -2 -13   1  157.58   37.10
  13  -2   1  133.49   34.00
 -13   2   1  189.98   29.90
  13  -2   1  181.28   27.80
   2  13   1  185.48   28.80
   2  13   1  191.18   35.50
 -13   2   1  201.38   28.50
  -2 -13   1  195.08   28.70
   2  13   1  166.48   40.10
   2  13   1  172.18   30.30
  13  -2   1  185.18   40.40
  13  -4  -1  396.76   48.50
  13  -4  -1  505.85   70.29
 -13   4  -1  414.96   39.80
   4  13  -1  463.95   40.60
  -4 -13  -1  460.85   40.10
  -4 -13  -1  454.95   64.69
  -4 -13  -1  401.36   38.80
  13  -4  -1  413.76   36.20
   4  13  -1  459.45   64.59
 -13   4  -1  450.15   38.40
   4  13  -1  529.25   34.40
   4  13  -1  502.25   42.00
  -4 -13   1  412.56   36.00
  13  -4   1  426.76   58.89
  13  -4   1  406.26   35.60
   4  13   1  393.56   36.50
   4  13   1  422.66   40.00
  13  -4   1  463.75   64.69
   4  13   1  528.95   70.19
  -4 -13   1  440.26   60.89
  -4 -13   1  389.56   35.60
 -13   4   1  405.46   38.60
  13  -4   1  426.46   52.89
   4  13   1  363.26   37.30
 -13   4   1  428.46   44.00
  13  -6  -1 1564.54   90.69
  13  -6  -1 1527.95   77.09
   6  13  -1 1568.34   79.09
 -13   6  -1 1643.04   80.19
   6  13  -1 1671.33   80.29
 -13   6  -1 1586.14   83.89
  -6 -13  -1 1563.54  106.89
  -6 -13  -1 1409.96   75.39
   6  13  -1 1641.24  107.19
  -6 -13  -1 1577.94   72.59
  -6 -13  -1 1602.14   80.09
   6  13  -1 1540.45   62.79
   6  13   1 1638.84   75.29
   6  13   1 1675.23   80.89
  -6 -13   1 1494.45   83.89
  13  -6   1 1528.45   93.49
   6  13   1 1463.05   78.59
 -13   6   1 1540.85   77.59
  13  -6   1 1544.75   75.59
  -6 -13   1 1533.55  104.59
   6  13   1 1705.83  111.49
  13  -6   1 1688.43  111.79
  -6 -13   1 1582.34   75.39
  13  -6   1 1448.96   87.69
 -13   6   1 1586.04   80.79
  13  -8  -1  601.34   58.49
 -13   8  -1  621.04   48.90
   8  13  -1  513.55   42.70
 -13   8  -1  511.05   63.49
   8  13  -1  544.55   46.60
  13  -8  -1  478.45   44.90
   8  13  -1  546.95   71.29
  -8 -13  -1  501.35   71.69
  -8 -13  -1  473.05   39.80
  -8 -13  -1  578.84   47.50
   8  13  -1  538.55   32.10
  13  -8   1  536.05   53.19
  -8 -13   1  647.84   80.69
   8  13   1  523.75   59.79
 -13   8   1  552.94   47.00
  -8 -13   1  516.95   41.80
   8  13   1  480.85   44.30
 -13   8   1  557.34   45.30
  13  -8   1  463.15   41.20
   8  13   1  631.94   79.39
   8  13   1  605.64   41.80
  -8 -13   1  565.44   44.10
  13  -8   1  605.54   56.79
  13 -10  -1  287.87   35.40
  13 -10  -1  263.77   47.90
  10  13  -1  320.87   56.09
  10  13  -1  364.86   45.50
  10  13  -1  322.87   23.30
 -10 -13  -1  301.97   42.10
 -10 -13  -1  282.17   35.20
 -10 -13  -1  378.56   68.09
 -13  10  -1  323.87   40.80
  10  13   1  360.36   45.20
 -10 -13   1  295.07   59.89
 -13  10   1  319.27   42.90
  13 -10   1  378.96   55.79
  10  13   1  279.87   58.19
  10  13   1  294.27   36.20
  13 -10   1  277.47   42.60
 -10 -13   1  317.67   40.20
  13 -12  -1  182.78   43.30
 -12 -13  -1  208.18   32.00
 -13  12  -1  121.69   27.10
 -12 -13  -1  197.48   35.10
  12  13  -1  159.38   33.20
 -12 -13  -1  103.99   48.10
  12  13  -1  159.88   52.19
  12  13   1  191.08   34.60
  13 -12   1  183.88   37.10
 -13  12   1  198.48   34.90
  12  13   1  233.68   62.49
 -12 -13   1  239.48   37.50
  13 -12   1  187.08   43.70
  12  13   1  154.38   26.80
  14  13  -1   -5.00   19.40
 -14 -13  -1  -16.00   40.20
  13 -14  -1   16.60   42.30
  13 -14  -1   42.60   28.70
  14  13  -1   87.89   46.90
 -13  14  -1   20.30   19.40
 -14 -13  -1   27.50   15.80
  13 -14   1  136.49   51.09
 -14 -13   1   58.79   44.70
  14  13   1   69.39   26.10
 -13  14   1   17.20   15.10
 -14 -13   1   -2.70   18.80
  14  13   1   37.20   16.80
  13 -14   1   33.50   31.50
  14  11  -1  548.15   51.69
 -11  14  -1  556.24   49.90
 -14 -11  -1  471.65   77.39
  11 -14  -1  581.94   82.59
 -11  14  -1  469.05   60.99
  14  11  -1  465.45   80.89
  11 -14  -1  602.24   73.89
 -14 -11  -1  577.94   49.50
 -14 -11  -1  578.64   48.90
  11 -14   1  567.14   59.19
 -14 -11   1  584.94   49.50
  14  11   1  551.44   88.39
 -11  14   1  595.04   52.59
  14  11   1  629.84   54.09
  14  11   1  588.04   40.80
  -9  14  -1  198.28   33.00
   9 -14  -1   34.50   38.80
  14   9  -1  219.68   51.09
 -14  -9  -1  174.18   28.10
  -9  14  -1  151.08   31.90
 -14  -9  -1  148.09   44.80
   9 -14  -1  214.68   44.50
 -14  -9  -1  148.59   31.70
  14   9  -1  166.88   31.30
 -14  -9   1  151.18   29.80
  14   9   1  162.18   50.59
  -9  14   1  145.49   29.30
   9 -14   1  265.27   58.39
   9 -14   1  209.38   37.50
  14   9   1  133.09   28.20
 -14  -9   1  225.58   52.19
   7 -14  -1  539.65   53.29
  -7  14  -1  476.15   44.30
 -14  -7  -1  515.75   44.60
 -14  -7  -1  458.75   69.49
  14   7  -1  412.26   42.50
 -14  -7  -1  488.75   39.80
  14   7  -1  407.96   65.49
   7 -14  -1  438.56   64.89
  -7  14  -1  442.16   44.70
  14   7   1  468.95   41.90
  14   7   1  569.24   75.59
 -14  -7   1  466.65   69.29
   7 -14   1  412.56   52.49
 -14  -7   1  461.85   30.10
  -7  14   1  486.85   43.90
 -14  -7   1  411.66   39.40
   7 -14   1  525.15   70.59
  -7  14   1  373.76   29.70
 -14  -7   1  482.15   42.70
   7 -14   1  437.96   37.30
  14   5  -1  538.55   44.50
 -14  -5  -1  580.34   73.79
  14   5  -1  633.74   78.69
 -14  -5  -1  558.14   44.10
  14   5  -1  574.34   42.60
  -5  14  -1  631.14   49.40
 -14  -5  -1  477.85   40.80
  -5  14  -1  528.05   46.00
 -14  -5  -1  598.34   47.30
  -5  14  -1  590.14   53.79
   5 -14  -1  469.75   48.60
   5 -14  -1  456.55   40.20
   5 -14  -1  462.55   66.79
   5 -14   1  531.75   70.79
 -14  -5   1  496.95   40.90
 -14  -5   1  579.44   45.40
   5 -14   1  495.65   40.50
  -5  14   1  603.04   54.99
  -5  14   1  564.44   43.40
  14   5   1  583.34   47.40
 -14  -5   1  526.25   33.20
   5 -14   1  538.05   47.00
  14   5   1  617.84   46.20
  -5  14   1  559.54   34.00
 -14  -5   1  553.74   72.89
  14   5   1  622.94   78.29
   3 -14  -1  234.08   36.50
   3 -14  -1  269.67   37.00
  14   3  -1  300.77   37.50
   3 -14  -1  209.68   46.30
  14   3  -1  344.07   55.29
  -3  14  -1  209.38   45.00
  -3  14  -1  221.68   38.20
 -14  -3  -1  297.67   37.80
 -14  -3  -1  232.58   32.90
  -3  14  -1  252.87   35.40
  14   3  -1  321.97   40.90
 -14  -3  -1  335.67   56.49
 -14  -3  -1  307.97   32.60
  -3  14   1  314.47   38.90
 -14  -3   1  294.57   37.30
  14   3   1  327.27   41.60
  -3  14   1  311.57   40.30
  14   3   1  248.78   47.60
 -14  -3   1  328.17   55.59
  -3  14   1  240.88   54.09
  14   3   1  290.07   36.80
   3 -14   1  270.57   52.09
  -3  14   1  221.38   39.30
 -14  -3   1  217.48   33.80
   3 -14   1  300.77   30.10
  14   1  -1  125.99   41.40
  -1  14  -1  120.99   26.60
 -14  -1  -1  153.28   40.80
 -14  -1  -1  135.79   25.80
 -14  -1  -1  177.28   27.30
   1 -14  -1  149.19   37.40
 -14  -1  -1  156.18   28.90
  14   1  -1  138.69   27.50
  14   1  -1  126.89   24.50
   1 -14  -1  240.78   33.20
  -1  14  -1  149.88   41.20
  -1  14  -1  157.38   31.00
  -1  14   1  143.09   30.00
   1 -14   1  160.08   27.80
  -1  14   1  158.88   30.20
  -1  14   1  185.18   31.20
  -1  14   1  183.48   45.50
   1 -14   1  142.99   27.10
   1 -14   1  123.29   38.90
 -14  -1   1  170.68   28.90
  14   1   1  184.28   46.80
 -14  -1   1  129.19   38.90
 -14  -1   1  122.69   27.70
  14   1   1  164.88   30.20
  14   1   1  122.89   26.20
   1  14  -1  228.28   37.10
  -1 -14  -1  282.17   51.69
  -1 -14  -1  283.57   38.50
 -14   1  -1  303.47   38.20
  14  -1  -1  238.88   50.19
  14  -1  -1  290.07   35.10
  -1 -14  -1  227.98   33.00
  14  -1  -1  287.77   40.30
   1  14  -1  302.27   53.89
 -14   1  -1  235.78   33.20
   1  14  -1  320.37   40.10
   1  14   1  261.17   49.80
  -1 -14   1  278.07   52.59
   1  14   1  272.47   36.80
  -1 -14   1  233.48   33.40
  14  -1   1  238.18   37.40
 -14   1   1  294.07   36.60
 -14   1   1  271.07   33.90
  14  -1   1  280.37   34.20
  -1 -14   1  294.37   36.10
  14  -1   1  253.47   53.29
   1  14   1  254.57   35.00
   1  14   1  240.88   38.00
   3  14  -1  295.27   27.60
  14  -3  -1  305.17   57.49
 -14   3  -1  250.47   35.70
  14  -3  -1  233.68   39.10
  -3 -14  -1  311.27   55.39
   3  14  -1  261.97   47.70
   3  14  -1  273.37   39.40
  14  -3  -1  229.28   33.60
  -3 -14  -1  242.98   36.40
 -14   3  -1  253.07   35.60
   3  14  -1  303.97   38.30
  -3 -14  -1  306.37   39.10
  -3 -14   1  334.67   55.79
  14  -3   1  281.77   40.10
   3  14   1  371.26   44.60
 -14   3   1  285.97   37.10
  14  -3   1  249.48   34.30
 -14   3   1  322.47   38.90
  -3 -14   1  288.97   41.80
   3  14   1  294.87   39.00
  14  -3   1  280.87   55.39
   3  14   1  330.47   59.29
  -3 -14   1  201.98   29.50
   3  14   1  284.77   37.70
  -5 -14  -1  358.16   43.70
 -14   5  -1  335.37   42.60
   5  14  -1  307.77   38.20
  14  -5  -1  351.26   60.29
  14  -5  -1  345.27   49.20
   5  14  -1  275.47   26.30
   5  14  -1  294.57   58.19
 -14   5  -1  321.47   41.00
  -5 -14  -1  256.57   37.10
  14  -5  -1  277.77   36.90
   5  14  -1  289.77   38.40
  -5 -14  -1  283.47   53.49
   5  14   1  328.77   33.40
   5  14   1  230.08   50.69
  14  -5   1  367.46   34.90
 -14   5   1  298.37   39.10
   5  14   1  274.47   36.20
  -5 -14   1  355.56   42.00
  14  -5   1  223.48   54.49
 -14   5   1  312.97   42.40
   5  14   1  275.57   39.60
  14  -5   1  209.98   42.90
  -5 -14   1  351.06   32.70
  -5 -14   1  257.87   52.89
  14  -5   1  311.07   46.20
  -7 -14  -1  348.27   57.59
   7  14  -1  352.56   59.59
  14  -7  -1  367.16   52.19
 -14   7  -1  401.46   37.60
   7  14  -1  291.97   25.80
  -7 -14  -1  319.87   38.70
  14  -7  -1  349.67   48.10
  -7 -14  -1  354.36   42.90
   7  14  -1  354.96   42.80
  14  -7   1  332.57   46.50
  -7 -14   1  360.76   44.40
  -7 -14   1  386.46   64.39
  14  -7   1  327.27   52.19
 -14   7   1  300.37   40.00
   7  14   1  303.17   41.70
  14  -7   1  334.57   59.49
   7  14   1  274.27   59.09
   7  14   1  306.87   32.30
  14  -7   1  332.07   48.10
  -7 -14   1  324.77   39.00
  -9 -14  -1  344.37   45.90
 -14   9  -1  413.76   42.60
  -9 -14  -1  322.97   59.59
   9  14  -1  402.06   71.39
   9  14  -1  335.67   44.00
   9  14  -1  377.56   26.90
  14  -9  -1  354.96   54.39
  14  -9  -1  340.57   44.70
  -9 -14  -1  351.26   34.90
  14  -9   1  369.16   55.49
   9  14   1  366.96   65.89
 -14   9   1  354.86   45.10
   9  14   1  399.56   41.00
  -9 -14   1  325.07   40.50
  -9 -14   1  280.27   58.59
   9  14   1  390.06   35.90
  14  -9   1  390.86   44.20
  14 -11  -1  151.08   38.20
  11  14  -1  191.48   21.50
  11  14  -1  186.68   52.89
  11  14  -1  185.38   34.60
 -11 -14  -1  262.67   41.50
 -14  11  -1  148.59   31.80
 -11 -14  -1  229.78   33.30
 -11 -14  -1  195.48   51.99
  14 -11   1  138.59   36.90
  11  14   1  191.38   33.60
 -14  11   1  153.48   32.40
 -11 -14   1  179.98   31.20
  11  14   1  197.18   58.89
 -11 -14   1  152.08   56.09
  11  14   1  202.58   29.30
  14 -11   1  146.19   33.80
  13  14  -1  285.47   66.09
 -13 -14  -1  256.17   69.29
 -14  13  -1  358.86   52.69
  14 -13  -1  406.96   66.19
 -13 -14  -1  359.26   48.10
  13  14  -1  347.37   50.19
  14 -13   1  397.96   62.09
 -13 -14   1  370.06   48.20
  13  14   1  364.76   99.19
  13  14   1  320.97   39.30
 -13 -14   1  229.88   63.29
 -14  13   1  342.27   45.30
  13  14   1  294.67   47.30
 -14  15  -1  159.58   36.20
  14 -15  -1   87.49   32.00
 -15 -14  -1  101.39   30.30
  15  14  -1  233.68   40.70
  15  14  -1   92.19   64.29
 -15 -14   1  176.38   31.90
  14 -15   1  164.58   50.89
  15  14   1  149.69   37.20
  15  14   1  162.88   26.90
  14 -15   1   89.79   56.29
 -15 -14   1  164.88   57.39
 -14  15   1  153.88   32.80
 -15 -12  -1  183.98   37.50
  12 -15  -1   12.20   48.40
 -15 -12  -1   69.39   42.80
  15  12  -1   98.69   49.30
 -12  15  -1  184.88   42.80
  15  12  -1  177.78   35.90
  12 -15  -1  159.28   38.80
 -12  15  -1  158.38   34.10
 -15 -12   1  172.08   34.10
 -12  15   1  116.69   29.40
  15  12   1  101.09   31.60
 -15 -12   1  148.59   56.09
  12 -15   1  209.08   53.59
  12 -15   1  225.98   47.20
 -15 -10  -1   48.80   20.60
 -15 -10  -1   20.00   33.30
  10 -15  -1   -5.60   20.90
 -10  15  -1   53.09   22.50
  10 -15  -1   46.20   37.20
  15  10  -1   29.20   15.40
 -10  15  -1   30.60   21.40
  15  10  -1   -9.90   39.20
 -15 -10   1   40.50   47.90
 -15 -10   1   19.40   18.70
  10 -15   1   16.70   50.29
  10 -15   1    2.40   21.60
  15  10   1   31.60   20.00
 -10  15   1   43.40   20.50
  15  10   1   -1.60   47.80
   8 -15  -1  291.67   47.70
   8 -15  -1  199.08   53.49
 -15  -8  -1  239.38   37.00
 -15  -8  -1  264.47   36.90
  15   8  -1  236.18   59.29
  15   8  -1  185.78   35.60
  -8  15  -1  238.88   38.00
 -15  -8  -1  231.58   58.49
  -8  15  -1  223.08   40.20
  -8  15   1  179.28   33.20
   8 -15   1  333.57   66.39
 -15  -8   1  236.18   57.79
  15   8   1  217.88   48.00
  -8  15   1  215.98   27.40
 -15  -8   1  253.47   39.70
  15   8   1  217.98   35.60
   8 -15   1  259.47   45.10
  15   6  -1  101.79   41.60
 -15  -6  -1   75.59   23.00
   6 -15  -1  118.79   42.10
 -15  -6  -1   80.49   37.40
  15   6  -1  117.69   28.30
  -6  15  -1  114.09   26.80
 -15  -6  -1  110.29   26.50
  -6  15  -1  131.29   30.50
   6 -15  -1   82.99   28.60
 -15  -6   1  123.09   25.80
  15   6   1  104.29   44.40
 -15  -6   1  119.29   20.40
  15   6   1  122.09   30.10
 -15  -6   1   95.79   40.80
   6 -15   1  128.49   42.00
  -6  15   1   77.49   17.90
   6 -15   1   80.99   27.70
  -6  15   1  108.39   25.60
 -15  -4  -1  341.77   43.70
   4 -15  -1  321.67   58.99
 -15  -4  -1  318.97   32.30
 -15  -4  -1  414.96   66.89
  -4  15  -1  315.47   60.59
  -4  15  -1  320.07   41.90
  -4  15  -1  340.77   41.90
   4 -15  -1  386.86   49.80
  15   4  -1  266.67   53.99
  15   4  -1  298.27   41.00
  -4  15   1  338.97   65.89
   4 -15   1  360.26   39.20
 -15  -4   1  282.17   26.30
   4 -15   1  386.96   39.30
 -15  -4   1  379.56   65.19
  -4  15   1  287.67   39.70
  -4  15   1  368.16   47.40
 -15  -4   1  393.96   45.80
 -15  -4   1  348.27   34.30
   4 -15   1  415.66   64.89
  15   4   1  259.07   58.39
  15   4   1  262.27   39.80
  -2  15  -1  374.56   49.40
 -15  -2  -1  273.67   56.69
   2 -15  -1  310.57   43.40
   2 -15  -1  320.47   45.40
 -15  -2  -1  375.96   50.49
  -2  15  -1  349.27   36.30
  15   2  -1  333.07   42.70
 -15  -2  -1  345.97   42.40
 -15  -2  -1  324.57   34.00
  15   2  -1  311.77   58.59
  -2  15  -1  342.97   61.69
  15   2  -1  334.17   39.80
   2 -15  -1  284.07   53.19
  -2  15   1  339.47   34.80
 -15  -2   1  359.96   36.20
  -2  15   1  359.06   59.69
   2 -15   1  347.17   34.80
  15   2   1  334.27   33.70
   2 -15   1  317.27   57.99
  -2  15   1  328.97   49.00
  15   2   1  331.27   42.80
 -15  -2   1  381.26   37.60
   2 -15   1  330.17   34.30
  15   2   1  275.97   56.09
  -2  15   1  406.56   40.70
 -15  -2   1  411.06   64.39
   0 -15  -1  117.79   37.70
   0 -15  -1   80.19   22.70
   0  15  -1   30.20   19.50
   0 -15  -1   90.89   24.20
   0  15  -1  119.99   40.50
  15   0  -1   41.00   18.40
 -15   0  -1   46.00   19.20
  15   0  -1   57.09   20.90
   0  15  -1  102.79   25.60
 -15   0  -1   66.79   19.60
  15   0  -1   78.99   38.20
 -15   0   1   90.09   22.90
  15   0   1   66.59   33.80
   0 -15   1   81.39   21.50
   0  15   1   88.39   22.30
   0 -15   1   92.79   33.50
  15   0   1   67.79   22.50
  15   0   1   73.29   19.60
   0 -15   1   55.39   18.30
   0  15   1   20.40   31.90
 -15   0   1   62.59   19.40
   0  15   1   59.39   21.90
  15  -2  -1  209.78   37.20
   2  15  -1  314.27   42.20
  -2 -15  -1  230.98   37.90
  15  -2  -1  256.37   35.20
 -15   2  -1  290.37   44.70
   2  15  -1  216.88   35.20
 -15   2  -1  302.07   40.20
   2  15  -1  255.67   54.39
  -2 -15  -1  177.48   44.00
  -2 -15  -1  286.97   40.10
   2  15  -1  270.87   33.10
  15  -2  -1  216.78   50.99
  -2 -15   1  257.27   36.30
  -2 -15   1  255.57   35.10
  15  -2   1  213.58   51.89
 -15   2   1  254.07   35.90
   2  15   1  167.08   35.40
   2  15   1  234.98   52.49
  15  -2   1  278.07   42.40
   2  15   1  304.27   40.10
   2  15   1  319.37   40.80
 -15   2   1  238.18   35.60
  15  -2   1  271.27   38.20
  -2 -15   1  236.68   48.80
 -15   4  -1  569.34   46.90
   4  15  -1  630.34   40.50
   4  15  -1  534.95   71.89
  -4 -15  -1  669.83   81.09
  15  -4  -1  615.44   55.69
  -4 -15  -1  574.24   48.20
   4  15  -1  568.24   46.30
  15  -4  -1  486.95   73.19
  15  -4   1  533.45   77.09
  15  -4   1  488.65   51.29
 -15   4   1  562.34   47.70
   4  15   1  462.95   44.10
  -4 -15   1  550.34   43.80
  -4 -15   1  558.24   73.79
  -4 -15   1  532.95   44.70
   4  15   1  587.44   79.69
   4  15   1  530.75   43.70
 -15   4   1  572.84   46.40
  15  -4   1  506.65   48.50
  15  -4   1  513.35   58.89
  -6 -15  -1  430.16   43.50
  15  -6  -1  353.46   51.89
   6  15  -1  435.86   43.60
  -6 -15  -1  459.75   70.39
   6  15  -1  519.25   74.39
  15  -6  -1  571.34   82.09
 -15   6  -1  442.66   40.50
   6  15  -1  439.86   32.70
  -6 -15   1  461.85   55.39
  15  -6   1  436.36   64.89
  15  -6   1  486.15   50.19
   6  15   1  366.06   45.40
 -15   6   1  501.25   44.10
  -6 -15   1  413.26   69.29
   6  15   1  473.55   40.20
  -6 -15   1  474.75   42.30
  15  -6   1  301.97   51.29
   6  15   1  466.45   72.99
  15  -8  -1 1535.35   88.59
 -15   8  -1 1733.93   90.39
  15  -8  -1 1723.63  104.09
  -8 -15  -1 1552.94   76.59
  -8 -15  -1 1599.44  118.69
  -8 -15  -1 1652.13   87.59
   8  15  -1 1642.64   88.59
   8  15  -1 1719.13   69.29
   8  15   1 1770.32   82.29
  -8 -15   1 1549.84  117.39
   8  15   1 1822.42  127.79
  -8 -15   1 1853.51   88.59
 -15   8   1 1615.14   85.49
  15  -8   1 1759.52  105.09
  15  -8   1 1345.67  103.09
   8  15   1 1588.74   87.79
 -10 -15  -1  108.99   29.40
  15 -10  -1  144.39   38.30
  10  15  -1  179.78   35.70
 -10 -15  -1  125.59   28.20
  10  15  -1  139.59   21.30
 -10 -15  -1  157.38   55.59
 -15  10  -1  158.38   34.50
  10  15  -1  141.49   50.39
  15 -10   1   73.99   33.80
  10  15   1  126.79   29.20
 -10 -15   1  116.79   43.40
  10  15   1  136.29   60.99
  15 -10   1  117.99   38.70
 -10 -15   1   83.79   25.50
 -15  10   1  142.29   30.30
  10  15   1  113.89   24.50
 -15  12  -1  163.28   35.30
  15 -12  -1   51.29   32.60
 -12 -15  -1   78.99   26.10
  12  15  -1  136.59   54.89
 -12 -15  -1  150.18   58.09
  12  15  -1  124.09   28.20
  15 -12   1  156.48   43.90
 -12 -15   1  135.49   33.10
  12  15   1  121.19   27.20
  12  15   1  100.99   30.70
 -12 -15   1  112.59   51.79
 -15  12   1  139.39   31.80
 -14 -15  -1  282.47   46.70
  14  15  -1  286.17   44.20
  14  15  -1  423.06   82.49
  15 -14  -1  337.17   59.79
 -15  14  -1  348.57   51.39
  14  15   1  400.86   38.10
  14  15   1  377.66   54.19
 -15  14   1  373.86   52.39
  15 -14   1  345.17   78.79
 -14 -15   1  365.26   77.69
  15 -14   1  321.27   60.19
 -14 -15   1  305.97   42.80
  16  15  -1   80.79   64.09
 -16 -15  -1  226.28   52.49
  15 -16   1  125.59   55.79
 -16 -15   1  132.39   28.60
  15 -16   1  142.19   72.99
  16  15   1  140.59   39.40
 -15  16   1  186.78   34.70
 -16 -15   1  115.59   60.59
 -13  16  -1  355.46   53.19
  16  13  -1  556.14   57.29
 -16 -13  -1  499.05   59.89
  13 -16  -1  492.25   74.29
  16  13  -1  512.15   95.09
  13 -16   1  512.35   74.79
  13 -16   1  579.64   92.09
 -16 -13   1  429.86   84.49
 -16 -13   1  490.15   56.49
  16  13   1  521.25   63.19
 -13  16   1  538.35   54.99
 -11  16  -1  350.56   51.19
  16  11  -1  444.06   82.39
  16  11  -1  382.76   52.19
  11 -16  -1  314.77   58.49
 -16 -11  -1  346.47   75.09
  11 -16  -1  365.96   76.29
 -11  16  -1  387.76   53.29
 -16 -11  -1  389.46   48.70
  11 -16   1  251.57   48.90
 -11  16   1  359.36   51.99
 -16 -11   1  251.77   60.29
 -16 -11   1  305.27   45.70
  16  11   1  318.17   47.60
  11 -16   1  300.97   67.29
  16   9  -1   65.69   24.40
 -16  -9  -1   26.40   44.30
   9 -16  -1  106.19   39.20
  -9  16  -1   72.39   28.00
  16   9  -1   71.69   47.80
   9 -16  -1   55.59   43.50
  -9  16  -1   75.89   28.30
 -16  -9  -1   69.39   22.40
  -9  16   1   68.99   23.20
 -16  -9   1   95.99   26.70
   9 -16   1   62.69   30.20
 -16  -9   1   28.80   41.70
  16   9   1   21.30   20.20
  16   9   1   66.09   41.80
   9 -16   1   95.49   42.10
  -7  16  -1  117.79   30.10
  16   7  -1  167.58   33.30
  -7  16  -1   93.49   28.70
   7 -16  -1  232.98   58.29
 -16  -7  -1  142.09   29.10
 -16  -7  -1  132.49   47.10
 -16  -7  -1  112.29   27.00
   7 -16  -1  109.09   32.80
 -16  -7   1  109.29   23.90
  16   7   1   92.79   46.60
   7 -16   1  102.79   31.70
  16   7   1  113.39   30.30
  -7  16   1  137.89   28.70
 -16  -7   1  157.88   53.79
   7 -16   1  150.48   59.79
 -16  -5  -1  103.49   27.80
   5 -16  -1  129.79   46.20
  16   5  -1  135.09   28.50
 -16  -5  -1  142.29   29.20
   5 -16  -1  121.29   29.00
 -16  -5  -1  131.59   43.60
  -5  16  -1  117.19   28.40
  -5  16  -1  147.29   30.00
  16   5  -1  123.99   44.30
  -5  16   1  150.08   23.30
  16   5   1  233.18   54.09
  -5  16   1   94.49   26.90
 -16  -5   1  105.49   46.90
  -5  16   1  119.39   33.20
 -16  -5   1  112.89   22.00
   5 -16   1  166.38   49.40
 -16  -5   1  137.39   26.70
  16   5   1  128.09   29.30
   5 -16   1   80.09   27.60
  16   3  -1  514.95   46.20
   3 -16  -1  464.25   49.20
 -16  -3  -1  629.94   84.89
  -3  16  -1  511.75   47.00
  -3  16  -1  557.54   78.59
 -16  -3  -1  654.03   51.39
  16   3  -1  643.04   82.89
 -16  -3  -1  569.44   51.89
   3 -16  -1  530.25   74.69
   3 -16   1  577.14   49.70
 -16  -3   1  635.44   49.10
  -3  16   1  643.34   88.89
   3 -16   1  647.44   84.09
  16   3   1  563.44   78.59
  -3  16   1  684.03   52.39
 -16  -3   1  436.26   69.89
  16   3   1  644.54   52.89
  -3  16   1  646.14   51.49
   1 -16  -1    9.40   17.50
  16   1  -1   18.30   15.10
   1 -16  -1   42.10   32.50
 -16  -1  -1    6.80   15.10
  -1  16  -1   20.00   17.80
 -16  -1  -1   13.90   17.10
  -1  16  -1  -10.60   31.80
 -16  -1  -1    9.00   28.70
  16   1  -1   47.40   35.90
   1 -16   1   -7.00   12.50
 -16  -1   1   16.40   16.10
  -1  16   1   16.50   16.20
  16   1   1   20.90   15.40
  16   1   1  -51.89   33.20
 -16  -1   1  -15.10   27.80
   1 -16   1    5.50   18.50
   1 -16   1  -33.00   28.60
  -1  16   1   11.90   20.50
  -1  16   1  -11.10   35.00
   1  16  -1  590.44   77.29
  -1 -16  -1  517.05   48.30
   1  16  -1  478.75   41.90
 -16   1  -1  434.56   42.80
  -1 -16  -1  517.15   74.79
  16  -1  -1  493.75   73.79
   1  16  -1  504.25   45.00
  16  -1  -1  438.96   45.90
   1  16   1  472.15   43.40
 -16   1   1  507.85   44.10
  -1 -16   1  443.36   69.09
   1  16   1  432.36   42.80
   1  16   1  436.46   69.69
  -1 -16   1  513.95   43.70
  16  -1   1  349.47   48.70
  -1 -16   1  419.76   40.80
  16  -1   1  378.16   67.19
  16  -3  -1  189.18   37.60
 -16   3  -1  166.98   31.00
   3  16  -1  221.58   52.69
  -3 -16  -1  178.08   49.10
  -3 -16  -1  219.28   35.50
  16  -3  -1  239.68   59.39
   3  16  -1  248.68   33.80
   3  16  -1  218.98   37.10
  16  -3   1  208.28   36.60
   3  16   1  187.38   34.70
   3  16   1  183.38   51.99
  16  -3   1  138.49   46.40
  16  -3   1  267.47   56.19
  -3 -16   1  243.28   36.30
  -3 -16   1  139.29   43.30
 -16   3   1  203.38   32.50
 -16   5  -1  140.19   32.00
  16  -5  -1  181.88   51.09
  -5 -16  -1  148.69   32.50
   5  16  -1  173.98   24.80
   5  16  -1  218.88   70.79
  -5 -16  -1  175.78   48.30
  16  -5  -1  140.89   35.70
   5  16  -1  188.88   34.00
  16  -5   1  206.18   56.89
   5  16   1  253.87   34.60
  -5 -16   1  159.68   30.10
 -16   5   1  260.97   39.20
   5  16   1  169.38   49.99
  16  -5   1  177.78   43.00
   5  16   1  150.08   30.70
  16  -5   1  136.99   34.70
  -5 -16   1  202.78   50.09
   7  16  -1  621.84   39.20
  -7 -16  -1  508.45   47.30
  16  -7  -1  631.74   91.39
  -7 -16  -1  570.04   79.59
 -16   7  -1  488.75   46.90
   7  16  -1  568.44   78.09
  16  -7  -1  507.15   66.59
   7  16  -1  564.44   49.90
 -16   7   1  582.44   51.19
   7  16   1  472.55   42.00
  -7 -16   1  505.35   46.60
  16  -7   1  460.55   62.49
  16  -7   1  448.06   75.39
   7  16   1  474.75   47.80
  16  -7   1  339.07   57.39
   7  16   1  442.86   78.59
   9  16  -1    2.80   37.30
   9  16  -1   89.39   17.90
   9  16  -1   25.00   23.90
  16  -9  -1   60.89   30.00
 -16   9  -1   85.59   23.80
  -9 -16  -1    4.00   18.00
  -9 -16  -1   49.50   42.90
  16  -9   1   43.10   27.80
   9  16   1   91.59   24.70
  -9 -16   1   85.39   24.50
   9  16   1   -3.60   47.20
   9  16   1   66.09   26.50
 -16   9   1   86.99   24.40
  16  -9   1   23.10   31.50
  -9 -16   1   75.19   49.80
  16 -11  -1  547.95   72.99
 -11 -16  -1  463.05   47.30
 -16  11  -1  536.95   63.49
  11  16  -1  344.07   74.99
  11  16  -1  566.44   51.79
 -11 -16  -1  432.46   73.69
  16 -11   1  600.64   78.29
 -11 -16   1  556.04   51.29
 -11 -16   1  326.47   71.09
 -16  11   1  517.45   52.19
  11  16   1  486.35   43.50
  11  16   1  529.95   53.09
 -13 -16  -1   32.60   24.40
  16 -13  -1   15.50   24.10
  13  16  -1  141.69   64.49
 -16  13  -1   18.50   20.90
  13  16  -1   87.59   23.30
  16 -13   1   25.60   37.90
 -13 -16   1   88.29   27.10
 -13 -16   1   55.99   57.49
  13  16   1   21.30   21.50
  13  16   1   21.10   19.80
 -16  13   1   43.10   26.10
 -15 -16  -1  331.47   59.49
  15  16  -1  229.68   73.19
 -15 -16   1  127.69   30.90
  15  16   1   95.09   33.80
  16 -15   1  283.07   68.39
 -15 -16   1  106.79   56.19
  16 -15   1  251.77   73.69
 -16  15   1  144.29   37.80
 -16  17  -1  149.79   36.20
  16 -17  -1   44.60   38.80
 -17 -16  -1   92.29   31.90
  17  16  -1  134.79   39.20
  17  16   1  141.49   40.10
 -16  17   1  144.59   35.90
  16 -17   1  123.99   55.09
  17  14  -1   93.49   61.69
 -14  17  -1    9.70   29.60
  17  14  -1    6.30   30.40
 -17 -14   1   -0.80   20.70
 -17 -14   1   13.30   52.19
  14 -17   1   44.40   44.50
  17  14   1   -7.40   20.30
 -14  17   1   19.70   24.60
  14 -17   1  -32.80   56.29
 -12  17  -1  772.32   64.49
 -17 -12  -1  798.32   65.59
  17  12  -1  746.83  105.49
  17  12  -1  669.13   63.79
  12 -17  -1  732.23   89.59
 -12  17   1  831.52   67.79
  12 -17   1  719.13  106.89
 -17 -12   1  772.32  107.69
  12 -17   1  709.43   71.19
 -17 -12   1  800.62   64.99
  17  12   1  642.64   62.49
 -10  17  -1  551.14   56.49
  10 -17  -1  548.95  133.89
 -10  17  -1  591.74   55.29
 -17 -10  -1  666.03   57.79
  10 -17  -1  615.34   63.79
  17  10  -1  663.83   97.39
  17  10  -1  588.04   55.59
 -10  17   1  542.95   53.49
 -17 -10   1  592.44   93.89
  10 -17   1  469.15   87.79
  17  10   1  557.84   54.79
 -17 -10   1  578.84   53.09
  10 -17   1  604.34   62.29
  -8  17  -1   73.09   28.80
  17   8  -1   68.09   46.60
   8 -17  -1   72.79   39.00
 -17  -8  -1  129.39   30.40
   8 -17  -1   58.89   42.90
  17   8  -1  114.09   32.30
 -17  -8  -1   48.90   45.00
  -8  17  -1  117.09   28.10
 -17  -8   1  162.48   35.70
  17   8   1   57.49   57.09
 -17  -8   1  161.38   57.09
  -8  17   1   83.79   27.30
  17   8   1  111.09   33.40
   8 -17   1  122.79   36.60
   8 -17   1  129.99   53.39
   6 -17  -1  266.47   44.40
  -6  17  -1  163.88   32.70
  17   6  -1  214.78   56.09
  -6  17  -1  130.19   33.00
 -17  -6  -1  196.48   35.50
   6 -17  -1  122.19   46.20
 -17  -6  -1  142.19   47.30
 -17  -6  -1  228.08   37.60
  17   6  -1  202.38   37.80
  17   6   1  184.38   62.09
  -6  17   1  154.18   33.00
 -17  -6   1  161.68   33.30
  17   6   1  224.38   40.70
   6 -17   1  203.88   52.69
   6 -17   1  168.88   36.10
  -6  17   1  162.48   36.90
   4 -17  -1  202.58   36.80
   4 -17  -1  325.17   59.89
 -17  -4  -1  245.58   58.39
 -17  -4  -1  211.78   34.80
  -4  17  -1  281.27   69.19
  -4  17  -1  253.07   39.30
  17   4  -1  240.98   62.59
  -4  17  -1  219.48   36.90
  17   4  -1  189.68   36.80
 -17  -4  -1  225.08   35.80
  17   4   1  249.28   62.89
 -17  -4   1  207.28   36.50
 -17  -4   1  122.59   46.40
  17   4   1  259.47   41.90
  -4  17   1  228.58   39.00
  -4  17   1  258.27   39.90
   4 -17   1  308.07   48.20
  -4  17   1  162.98   54.59
  17   2  -1   89.89   42.90
 -17  -2  -1   73.19   35.10
 -17  -2  -1  108.19   26.10
  17   2  -1   93.49   23.40
  -2  17  -1   83.09   25.60
 -17  -2  -1   65.09   21.50
   2 -17  -1  107.89   38.30
  17   2   1   62.59   22.40
  17   2   1   53.39   41.40
  -2  17   1   32.20   46.80
  -2  17   1   74.79   26.10
   2 -17   1   92.79   24.00
 -17  -2   1  115.69   28.90
   2 -17   1   24.40   42.00
  -2  17   1  122.69   32.80
 -17  -2   1   53.99   42.10
   0 -17  -1  643.24   87.69
  17   0  -1  681.23   88.19
 -17   0  -1  783.32   57.99
   0 -17  -1  729.73   59.59
   0  17  -1  781.72   56.99
  17   0  -1  643.54   58.19
   0  17   1  736.53   55.89
  17   0   1  660.63   90.59
   0 -17   1  809.42   57.19
 -17   0   1  731.83   55.39
  17   0   1  599.94   56.89
   0  17   1  717.43   56.69
   0 -17   1  617.34   87.59
   0  17   1  684.03   93.09
   2  17  -1   46.90   20.50
   2  17  -1   68.69   22.30
  -2 -17  -1    5.90   34.60
  -2 -17  -1    4.00   14.50
  17  -2  -1   55.29   23.20
  17  -2  -1   65.09   40.70
 -17   2  -1   46.20   21.30
  17  -2   1   69.29   29.30
  -2 -17   1  -18.20   41.70
  -2 -17   1   42.20   18.70
   2  17   1   31.10   20.60
   2  17   1   13.50   16.60
   2  17   1   10.30   38.00
  17  -2   1   45.50   46.00
 -17   2   1   17.60   20.10
   4  17  -1  138.29   24.10
  -4 -17  -1  141.59   42.80
 -17   4  -1  142.29   30.60
  17  -4  -1  192.38   39.10
   4  17  -1  185.28   50.69
  17  -4  -1  156.78   52.59
   4  17  -1  168.98   31.70
  -4 -17  -1  175.98   32.90
   4  17   1  139.79   54.69
  17  -4   1  118.99   43.70
   4  17   1  151.78   29.80
  17  -4   1  183.58   50.29
  17  -4   1  161.88   40.10
   4  17   1  128.79   29.60
  -4 -17   1  116.09   26.70
 -17   4   1  133.09   31.30
  17  -6  -1  561.04   67.69
  -6 -17  -1  463.05   47.60
 -17   6  -1  377.96   48.90
   6  17  -1  477.85   77.19
  -6 -17  -1  460.85   75.99
  17  -6  -1  531.25   85.89
   6  17  -1  485.45   38.30
   6  17  -1  548.35   50.99
  -6 -17   1  427.76   44.20
  -6 -17   1  393.56   73.19
  17  -6   1  261.47   53.89
  17  -6   1  590.64   88.09
   6  17   1  407.36   40.90
 -17   6   1  398.16   50.19
   6  17   1  516.15   49.50
   6  17   1  417.56   83.19
  17  -6   1  485.55   63.29
  -8 -17  -1  182.78   58.79
  17  -8  -1  149.59   46.80
  -8 -17  -1  259.97   43.80
 -17   8  -1  160.08   33.60
   8  17  -1  123.09   53.19
   8  17  -1  175.58   26.00
   8  17  -1  161.88   35.10
   8  17   1  117.69   54.59
   8  17   1  169.38   37.30
  17  -8   1  172.68   50.99
  17  -8   1  201.78   46.70
  -8 -17   1   84.69   51.89
 -17   8   1  193.58   37.00
  -8 -17   1  156.68   34.60
  10  17  -1   66.09   26.80
 -17  10  -1  154.88   34.10
  17 -10  -1   94.89   43.50
  10  17  -1  122.49   53.49
 -10 -17  -1  105.09   30.70
 -10 -17  -1  118.29   53.39
  17 -10   1  162.48   71.79
  17 -10   1  185.58   44.30
  10  17   1  178.18   34.90
 -17  10   1   90.09   31.20
 -10 -17   1   31.10   48.70
 -10 -17   1  115.29   26.50
 -17  12  -1   27.90   26.30
 -12 -17  -1   59.19   29.70
  17 -12  -1   43.50   32.10
  12  17  -1   33.30   28.00
  12  17  -1  -56.09   48.30
 -12 -17   1    1.90   46.10
  12  17   1   33.80   23.80
 -12 -17   1   42.40   24.60
  17 -12   1   -0.20   30.90
 -17  12   1    5.80   23.50
  14  17  -1  364.26   87.39
 -14 -17   1  367.96   89.19
 -14 -17   1  400.46   55.69
  17 -14   1  375.96   66.99
  14  17   1  425.86   63.29
 -17  14   1  330.17   51.29
  16  17  -1   14.80   27.00
  17 -16  -1  109.89   48.80
 -17  16  -1  113.69   30.00
 -16 -17  -1   48.00   26.10
  17 -16   1   70.19   43.50
 -17  16   1   48.90   31.40
  16  17   1   19.80   30.10
  17 -18  -1    6.30   36.90
 -17  18  -1   14.00   22.90
 -18 -17  -1   46.20   33.30
  18  17  -1   25.50   29.80
  17 -18   1  -57.99   37.10
  18  17   1   16.80   30.40
 -17  18   1   33.10   28.70
 -18 -17   1   -3.20   26.80
  18  15  -1  136.79   39.00
 -18 -15  -1   60.39   27.70
  15 -18  -1   80.29   44.60
 -15  18  -1  118.79   37.50
  18  15   1  136.59   36.70
 -15  18   1  102.99   35.90
  15 -18   1   74.99   48.00
  18  13  -1   36.20   28.50
  13 -18  -1  113.39   48.60
 -13  18  -1  114.29   35.70
 -18 -13  -1   83.99   41.60
  18  13  -1   78.99   68.29
 -13  18   1  115.39   35.90
  13 -18   1   45.10   39.30
 -18 -13   1    4.60   60.19
  13 -18   1  137.19   64.69
 -18 -13   1   40.50   26.50
 -18 -11  -1   26.10   23.00
 -11  18  -1   42.10   23.60
  18  11  -1  198.78   70.29
  11 -18  -1    2.20   22.40
  18  11  -1   64.69   26.80
  11 -18   1   38.90   30.50
  11 -18   1   53.09   56.89
 -18 -11   1   68.09   27.50
 -18 -11   1   84.69   55.49
 -11  18   1   72.19   28.40
  18  11   1   25.90   27.50
  -9  18  -1  374.26   56.49
   9 -18  -1  288.87   49.80
 -18  -9  -1  363.76   50.79
  -9  18  -1  316.07   47.50
  18   9  -1  310.07   74.19
  18   9  -1  319.67   50.89
   9 -18   1  364.16   58.59
  18   9   1  389.26   56.29
 -18  -9   1  370.76   51.59
 -18  -9   1  375.66   79.99
   9 -18   1  312.87   72.39
  -9  18   1  389.66   51.79
  18   7  -1  179.18   61.19
  18   7  -1  180.18   40.90
  -7  18  -1  132.89   33.10
   7 -18  -1  215.88   39.20
   7 -18  -1  193.48   54.29
 -18  -7  -1  166.28   33.70
 -18  -7  -1   70.99   51.59
  -7  18  -1  225.48   41.90
   7 -18   1  148.69   36.20
 -18  -7   1  182.08   62.99
  -7  18   1  189.78   36.00
 -18  -7   1  228.18   38.80
  18   7   1  200.08   36.90
  -7  18   1  240.18   46.80
   7 -18   1  193.78   51.69
  -5  18  -1   38.60   21.70
  -5  18  -1   51.79   19.80
   5 -18  -1  132.79   47.20
   5 -18  -1   53.99   34.70
 -18  -5  -1   60.49   24.90
 -18  -5  -1   28.70   20.40
  18   5  -1  114.19   48.80
  18   5  -1   58.99   28.80
 -18  -5  -1   36.20   40.00
  -5  18   1   86.79   27.40
 -18  -5   1  118.59   50.79
  18   5   1   43.60   24.70
   5 -18   1  117.19   53.89
  18   5   1   22.30   66.89
  -5  18   1   33.90   20.70
 -18  -5   1   58.59   23.50
 -18  -3  -1  113.19   30.00
  18   3  -1  177.28   51.39
  18   3  -1  122.89   30.80
  -3  18  -1   92.89   45.20
 -18  -3  -1  109.39   44.70
  -3  18  -1  134.99   30.10
   3 -18  -1  110.59   45.20
 -18  -3  -1  137.19   31.60
   3 -18   1  141.39   54.59
  18   3   1  148.79   35.40
  -3  18   1  195.08   38.60
 -18  -3   1  164.18   31.00
  -3  18   1  106.49   58.19
  18   3   1  114.39   51.59
   3 -18   1  159.48   35.60
  -3  18   1  148.19   32.40
 -18  -1  -1  296.17   42.30
  -1  18  -1  278.87   41.80
  -1  18  -1  236.18   57.09
   1 -18  -1  351.56   49.10
  18   1  -1  325.47   50.29
 -18  -1  -1  258.17   38.40
   1 -18  -1  282.77   64.59
  18   1   1  313.87   62.49
   1 -18   1  384.96   67.39
  -1  18   1  329.77   45.90
  18   1   1  272.57   44.30
   1 -18   1  363.16   48.20
 -18  -1   1  284.97   42.00
  -1  18   1  278.57   44.30
  -1  18   1  526.05   88.49
   1  18  -1  117.59   30.80
 -18   1  -1   53.79   24.80
   1  18  -1  139.69   49.50
  -1 -18  -1  111.89   27.70
   1  18  -1  137.79   33.20
  -1 -18  -1   52.79   45.10
  18  -1  -1  136.89   32.10
   1  18   1  156.38   33.20
  -1 -18   1  130.89   46.80
  -1 -18   1   95.39   27.20
   1  18   1  168.48   62.69
  18  -1   1   77.69   57.29
  18  -1   1   88.89   32.60
   1  18   1  131.69   29.20
 -18   1   1  171.18   35.00
   3  18  -1  385.86   65.09
 -18   3  -1  319.67   45.00
  18  -3  -1  362.76   52.99
  -3 -18  -1  304.67   47.40
   3  18  -1  318.37   39.50
   3  18  -1  306.57   44.60
  -3 -18  -1  265.37   58.39
  -3 -18   1  353.76   45.90
   3  18   1  304.47   45.70
   3  18   1  324.77   70.29
 -18   3   1  368.26   47.60
  -3 -18   1  255.47   64.49
  18  -3   1  327.97   55.69
  18  -3   1  402.46   77.29
   3  18   1  279.67   38.40
   5  18  -1  160.58   53.09
   5  18  -1  232.68   37.40
  -5 -18  -1   84.59   49.20
 -18   5  -1  256.07   41.50
  -5 -18  -1  225.78   41.80
  18  -5  -1  181.78   50.19
   5  18  -1  255.17   34.80
  18  -5   1  212.58   46.80
   5  18   1  201.38   39.50
   5  18   1  253.67   40.50
  -5 -18   1  256.97   40.50
  -5 -18   1  198.58   56.69
   5  18   1  286.17   67.19
 -18   5   1  261.47   41.10
  18  -7  -1  649.93   99.69
  18  -7  -1  534.95   74.69
  -7 -18  -1  618.34   88.79
   7  18  -1  635.34   95.59
   7  18  -1  563.34   43.20
  -7 -18  -1  576.84   52.69
 -18   7  -1  574.74   54.29
   7  18  -1  577.94   54.09
  -7 -18   1  485.55   81.59
 -18   7   1  681.33   57.19
   7  18   1  618.24   51.19
  -7 -18   1  604.14   53.69
   7  18   1  545.75   54.59
  18  -7   1  579.74   72.49
  -9 -18  -1  371.76   52.49
 -18   9  -1  318.17   48.20
  18  -9  -1  223.18   48.50
   9  18  -1  291.37   45.70
  18  -9  -1  154.58   68.39
   9  18  -1  283.57   74.29
  -9 -18   1  357.86   77.29
  18  -9   1  423.46   61.19
   9  18   1  315.67   50.59
  -9 -18   1  318.67   50.69
   9  18   1  374.76   46.40
 -18   9   1  400.66   49.90
 -18  11  -1   35.70   23.70
  11  18  -1   -7.10   25.50
  18 -11  -1   59.49   32.80
  11  18  -1   37.20   53.39
 -11 -18  -1   86.09   28.90
 -11 -18   1  -38.50   46.20
  11  18   1   68.19   23.80
  11  18   1   95.09   26.60
 -11 -18   1   56.09   25.90
 -18  11   1   34.50   28.30
  18 -11   1   44.60   37.00
  13  18  -1  276.97   50.29
  18 -13  -1  326.37   68.59
  13  18  -1  291.17   85.89
 -13 -18  -1  289.07   61.69
 -18  13  -1  295.67   49.80
 -18  13   1  233.08   47.10
 -13 -18   1  246.18   74.69
 -13 -18   1  280.47   49.20
  18 -13   1  422.06   71.59
  18 -15  -1   84.49   49.50
 -15 -18  -1  134.59   40.10
  15  18  -1   83.39   33.90
 -18  15  -1  165.38   39.10
 -18  15   1   80.49   32.60
  18 -15   1   53.49   42.20
  15  18   1  108.49   38.10
 -18  17  -1   10.60   23.50
  18 -17  -1  -25.90   34.00
  17  18  -1   33.40   34.50
 -17 -18  -1   16.60   28.20
  18 -17   1  -42.70   40.70
 -17 -18   1  -21.30   26.20
  17  18   1   12.40   27.80
 -18  17   1   28.00   27.90
 -18  19  -1   19.40   39.00
  19  18  -1  165.68   48.50
 -19 -18  -1  234.18   54.09
  18 -19  -1  148.89   58.19
  18 -19   1  226.08   68.59
  19  18   1   94.09   43.90
 -18  19   1  119.19   42.80
 -19 -18   1  167.78   42.90
  16 -19  -1   56.89   44.30
 -19 -16  -1   79.69   32.60
  19  16  -1   45.20   30.30
 -16  19  -1   90.99   33.80
 -16  19   1  125.19   34.70
  19  16   1   69.39   36.20
 -19 -16   1   32.60   34.60
  16 -19   1  -40.10   40.30
 -19 -14  -1   65.49   30.90
 -14  19  -1   24.90   32.50
  19  14  -1   37.30   31.60
  14 -19  -1   63.99   45.30
  14 -19   1   72.09   33.70
 -19 -14   1   13.60   22.90
  19  14   1   28.00   31.60
 -14  19   1   83.99   33.50
 -12  19  -1   67.49   23.60
 -19 -12  -1   79.69   30.20
  19  12  -1   57.79   30.20
  12 -19  -1   24.60   35.70
 -12  19   1   76.99   34.90
 -19 -12   1   35.70   28.20
  12 -19   1   87.09   61.39
  12 -19   1   46.30   42.30
  19  12   1   57.19   34.10
 -19 -12   1  -45.80   53.99
 -19 -10  -1  438.86   59.79
  19  10  -1  384.76   55.29
  19  10  -1  598.74   99.99
 -10  19  -1  362.76   54.69
  10 -19  -1  360.56   64.59
 -10  19   1  404.46   57.69
  19  10   1  412.46   57.19
  10 -19   1  391.76   64.09
 -19 -10   1  407.86   55.89
  10 -19   1  494.45   91.39
 -19 -10   1  342.27   78.79
  19   8  -1  230.18   68.89
  19   8  -1  177.68   37.10
  -8  19  -1  381.96   52.79
   8 -19  -1  351.36   56.69
 -19  -8  -1  322.27   48.80
   8 -19   1  327.67   54.49
 -19  -8   1  215.68   67.39
  -8  19   1  298.87   52.69
  -8  19   1  354.76   50.19
   8 -19   1  262.27   72.39
 -19  -8   1  249.97   46.50
  19   8   1  360.26   52.59
  -6  19  -1  520.05   60.79
  19   6  -1  524.15   63.59
  19   6  -1  456.65   82.99
 -19  -6  -1  512.35   52.69
   6 -19  -1  544.75   68.59
  -6  19  -1  543.45   71.69
  -6  19   1  562.34   59.39
  -6  19   1  579.34   56.49
  19   6   1  675.33   60.39
   6 -19   1  510.25   84.39
 -19  -6   1  580.34   54.99
 -19  -6   1  631.84   95.19
 -19  -4  -1  271.67   39.50
  19   4  -1  243.68   45.00
   4 -19  -1  416.46   72.59
 -19  -4  -1  323.27   83.59
  19   4  -1  344.07   72.49
 -19  -4  -1  309.27   50.99
  -4  19  -1  398.26   53.69
  -4  19  -1  259.37   51.49
   4 -19  -1  235.88   41.80
  -4  19   1  220.78   40.10
  -4  19   1  248.38   44.60
  19   4   1  298.37   50.09
 -19  -4   1  240.98   39.60
   4 -19   1  486.85   82.49
   4 -19   1  294.07   44.70
 -19  -4   1  440.56   74.09
  19   2  -1   31.90   24.50
 -19  -2  -1   16.70   21.30
   2 -19  -1   62.49   25.80
 -19  -2  -1  -38.70   35.70
  19   2  -1   91.99   51.89
   2 -19  -1   28.20   43.40
  -2  19  -1   32.60   25.60
  -2  19  -1  -10.70   42.30
  -2  19   1    7.40   24.30
  -2  19   1    8.20   58.19
   2 -19   1   22.70   43.40
  19   2   1   13.60   17.00
   2 -19   1   32.90   24.60
 -19  -2   1   -3.50   37.40
  -2  19   1   23.50   22.40
 -19  -2   1   27.20   17.20
  19   0  -1   38.20   52.39
  19   0  -1   34.30   23.40
   0 -19  -1   62.99   47.20
   0  19  -1   23.30   20.90
 -19   0  -1   98.09   30.10
   0 -19  -1  104.39   28.20
   0  19  -1   86.39   26.70
   0  19  -1   98.89   50.89
  19   0   1   91.19   28.50
   0 -19   1   53.59   47.00
 -19   0   1   94.09   28.10
   0  19   1   72.79   54.59
   0  19   1   88.99   29.20
   0 -19   1   94.49   29.30
   0  19   1   59.29   27.20
   2  19  -1  227.58   61.19
   2  19  -1  267.47   38.70
  19  -2  -1  232.28   45.00
  19  -2  -1  136.59   57.99
 -19   2  -1  165.98   36.30
   2  19  -1  335.77   48.90
  -2 -19  -1  275.67   62.79
  -2 -19  -1  262.97   42.90
 -19   2   1  264.67   42.30
  19  -2   1  201.88   43.50
   2  19   1  197.68   74.49
   2  19   1  257.97   42.90
  -2 -19   1  221.88   61.79
  -2 -19   1  245.08   40.80
   2  19   1  308.27   44.70
  19  -4  -1  267.67   50.49
   4  19  -1  274.17   44.70
   4  19  -1  276.37   37.20
 -19   4  -1  334.27   47.60
  19  -4  -1  445.16   84.99
  -4 -19  -1  343.27   49.70
   4  19  -1  376.76   79.69
  -4 -19  -1  248.08   60.79
   4  19   1  395.46   54.39
  -4 -19   1  238.98   60.49
  19  -4   1  219.38   46.30
  -4 -19   1  336.57   48.10
   4  19   1  348.27   45.20
 -19   4   1  273.57   43.70
 -19   6  -1   35.30   24.20
   6  19  -1   56.79   22.00
  -6 -19  -1  -79.19   47.30
   6  19  -1   49.70   50.29
  19  -6  -1  -31.60   51.29
  19  -6  -1   16.20   21.20
  -6 -19  -1   26.10   18.00
   6  19  -1    7.50   16.10
 -19   6   1   22.60   22.60
  -6 -19   1  -67.29   39.70
  -6 -19   1   17.10   20.40
   6  19   1   54.19   26.00
   6  19   1   31.50   20.90
  19  -6   1   90.39   35.70
 -19   8  -1   81.89   27.40
  -8 -19  -1   68.89   26.60
   8  19  -1   62.09   30.40
  19  -8  -1   55.99   37.50
   8  19  -1   32.30   52.49
  19  -8  -1   35.80   59.99
 -19   8   1  106.59   33.50
  19  -8   1   85.59   33.00
   8  19   1  104.19   31.30
  -8 -19   1   58.09   50.19
   8  19   1   85.79   27.20
  -8 -19   1   95.99   27.30
  19 -10  -1  -33.00   30.30
  10  19  -1  -86.09   50.59
  10  19  -1  -29.90   21.10
 -10 -19  -1    7.20   25.10
 -19  10  -1   41.80   21.30
  10  19   1   10.70   22.60
  19 -10   1   13.10   31.80
 -10 -19   1   62.19   55.79
 -19  10   1  -11.80   22.20
 -10 -19   1   15.10   21.80
  10  19   1   25.10   25.20
  12  19  -1   87.59   31.50
  12  19  -1  116.19   66.79
 -19  12  -1   97.09   35.70
  19 -12  -1   75.59   31.90
 -12 -19  -1  130.29   38.10
  19 -12   1   94.09   39.10
 -12 -19   1  131.69   65.09
 -12 -19   1  152.48   36.10
  12  19   1  121.59   34.40
 -19  14  -1  118.79   34.40
 -14 -19  -1  180.28   41.90
  14  19  -1   59.39   33.30
  19 -14  -1  203.58   62.19
  19 -14   1  164.78   52.39
 -19  14   1  123.69   36.40
  14  19   1   77.19   36.30
 -14 -19   1  121.99   38.20
 -16 -19  -1    5.40   28.20
  19 -16  -1   10.30   36.90
  16  19  -1  -16.70   23.70
 -19  16  -1   16.30   27.70
 -16 -19   1   24.00   31.60
 -19  16   1  -23.10   29.00
  19 -16   1  -13.40   38.30
  16  19   1   45.40   29.20
  18  19  -1  125.89   47.80
 -18 -19  -1   71.09   41.10
  19 -18  -1  239.88   65.39
 -19  18  -1  144.89   45.80
  18  19   1    3.00   39.40
 -18 -19   1  222.28   49.50
 -19  18   1  100.69   41.00
  19 -18   1   46.80   55.29
 -19  20  -1   26.50   37.20
 -20 -19  -1    2.80   31.90
  19 -20  -1   -0.40   41.30
  20  19  -1  -23.80   29.70
  20  19   1  -44.40   33.30
 -20 -19   1  -12.30   32.60
  19 -20   1   26.10   53.19
 -19  20   1    1.60   36.30
  20  17  -1   30.80   35.40
 -20 -17  -1   25.70   33.70
 -17  20  -1   10.20   36.00
  17 -20  -1  -33.40   37.40
  20  17   1  -38.80   30.00
 -17  20   1   21.00   31.70
 -20 -17   1   31.80   27.40
  17 -20   1  -82.89   38.60
 -20 -15  -1  121.39   44.90
  20  15  -1   79.99   38.70
  15 -20  -1   37.60   37.70
 -15  20  -1   79.79   38.90
 -15  20   1   28.40   32.30
  20  15   1   28.50   32.00
 -20 -15   1   81.59   33.00
  15 -20   1  118.09   50.19
  13 -20  -1   48.20   37.50
 -13  20  -1   86.49   41.60
  20  13  -1   78.29   36.80
 -20 -13  -1   84.59   32.80
  13 -20   1   92.09   42.60
 -13  20   1   71.39   33.70
  20  13   1   -2.80   27.70
 -20 -13   1   49.00   25.30
 -20 -11  -1   32.30   26.10
  11 -20  -1    7.20   25.50
  20  11  -1   29.20   29.20
 -11  20  -1   46.30   27.70
  20  11   1   36.00   29.40
  11 -20   1   -8.00   60.89
 -20 -11   1   15.20   25.20
 -20 -11   1    0.40   59.39
  11 -20   1   84.89   40.10
 -11  20   1    9.20   25.70
  20   9  -1  286.67   82.69
   9 -20  -1  313.27   75.49
   9 -20   1  338.07   74.79
  -9  20   1  335.97   51.09
 -20  -9   1  306.97   44.70
   9 -20   1  320.27   60.49
 -20  -9   1  358.56   84.39
  -9  20   1  184.68   50.69
  20   9   1  215.38   46.40
 -20  -7  -1  208.78   37.60
   7 -20  -1  175.08   41.60
  -7  20  -1  206.68   46.00
  20   7  -1  199.48   46.80
  20   7  -1  179.28   66.49
 -20  -7   1  210.68   39.10
  -7  20   1  153.88   36.00
  -7  20   1  141.99   38.30
   7 -20   1   77.29   56.29
   7 -20   1  186.78   42.50
  20   7   1  200.68   40.30
 -20  -7   1  162.68   59.79
  20   5  -1  305.47   70.79
 -20  -5  -1  419.26   55.19
   5 -20  -1  325.07   53.29
  20   5  -1  385.26   55.29
  -5  20  -1  250.67   43.80
  -5  20  -1  391.66   51.89
  -5  20   1  318.37   50.29
   5 -20   1  266.87   43.20
   5 -20   1  256.77   69.89
 -20  -5   1  297.27   69.29
  20   5   1  196.68   43.00
  -5  20   1  404.56   53.69
 -20  -5   1  273.07   45.70
 -20  -3  -1  359.56   48.90
   3 -20  -1  442.46   59.99
  -3  20  -1  416.36   56.69
  -3  20  -1  350.86   80.99
  20   3  -1  278.67   76.69
  20   3  -1  316.07   53.09
  -3  20   1  382.56   56.49
 -20  -3   1  399.06   80.59
  -3  20   1  299.67   49.70
   3 -20   1  502.55   59.79
  20   3   1  442.16   60.19
   3 -20   1  516.65   85.69
 -20  -3   1  280.97   46.40
  -1  20  -1   10.50   24.90
  20   1  -1   80.09   50.79
  -1  20  -1   62.39   28.70
  20   1  -1   15.60   25.80
 -20  -1  -1   28.30   24.50
   1 -20  -1   31.30   28.10
  -1  20  -1   20.90   51.09
  -1  20   1   48.40   27.10
 -20  -1   1   38.20   23.00
  -1  20   1   38.20   25.70
   1 -20   1   -1.70   43.10
   1 -20   1   27.90   25.40
  20   1   1   20.90   17.80
  20  -1  -1 1002.70   78.49
   1  20  -1  929.51  119.29
   1  20  -1 1055.69   69.39
  -1 -20  -1  981.30   74.69
 -20   1  -1  992.50   71.59
  20  -1  -1 1235.98  121.59
   1  20  -1 1058.99   75.09
   1  20   1  969.50   73.79
  -1 -20   1 1005.20   71.79
   1  20   1  947.11   69.49
  20  -1   1  821.32   72.69
  -1 -20   1 1093.09  125.49
 -20   1   1 1029.90   69.39
   3  20  -1    6.50   53.89
  -3 -20  -1   41.60   26.60
 -20   3  -1   41.40   24.90
   3  20  -1   45.10   28.70
  20  -3  -1   66.99   30.50
  20  -3  -1    1.60   54.49
   3  20  -1   26.50   23.80
  20  -3   1   74.29   28.40
 -20   3   1   40.30   20.90
  -3 -20   1   63.79   48.90
   3  20   1   27.60   22.30
   3  20   1   31.60   26.10
  -3 -20   1   27.90   21.50
   5  20  -1  519.05   92.49
 -20   5  -1  411.56   53.29
  20  -5  -1  263.77   77.99
  20  -5  -1  380.66   62.29
   5  20  -1  443.26   58.49
  -5 -20  -1  474.85   61.49
  -5 -20   1  515.55   88.49
 -20   5   1  442.86   55.19
  -5 -20   1  396.46   49.00
  20  -5   1  433.26   66.49
   5  20   1  372.36   53.29
   5  20   1  472.25   50.19
  20  -7  -1  208.38   48.80
  20  -7  -1  115.79   74.69
   7  20  -1  136.89   58.79
  -7 -20  -1  345.87   50.19
 -20   7  -1  185.28   37.90
   7  20  -1  262.77   47.00
   7  20   1  302.87   45.10
  -7 -20   1  262.37   43.30
   7  20   1  218.18   44.00
 -20   7   1  233.78   46.50
  20  -7   1  276.97   52.59
  -7 -20   1  234.08   68.19
   9  20  -1   37.20   58.59
  -9 -20  -1   72.99   34.40
 -20   9   1   87.79   30.00
  20  -9   1   79.29   47.20
  -9 -20   1  -34.30   46.30
   9  20   1   45.50   28.50
   9  20   1   51.79   25.60
  -9 -20   1   18.50   26.50
 -20  11  -1   53.59   32.70
  20 -11  -1   81.19   44.10
 -11 -20  -1   29.30   28.40
  11  20  -1   53.89   34.00
 -20  11   1   75.99   28.70
 -11 -20   1   92.49   33.80
 -11 -20   1   92.89   70.69
  11  20   1   59.99   30.80
  20 -13  -1   24.40   40.20
 -20  13  -1  -23.00   25.40
  13  20  -1   56.89   29.30
 -13 -20  -1   81.59   31.70
  20 -13   1   86.49   42.90
  13  20   1   -0.30   24.80
 -20  13   1  -20.70   22.10
 -13 -20   1   14.80   22.40
  20 -15  -1   37.60   38.50
 -20  15  -1   16.80   31.60
  15  20  -1   71.39   38.30
 -15 -20  -1  120.29   42.90
  15  20   1  124.79   40.60
 -15 -20   1  130.19   38.40
  20 -15   1  107.99   47.70
 -20  15   1   87.39   33.70
  17  20  -1  158.28   53.39
 -20  17  -1  274.27   54.99
 -17 -20  -1   60.49   40.30
  20 -17  -1   71.09   48.80
 -20  17   1  173.98   51.79
 -17 -20   1  158.48   38.60
  20 -17   1  240.28   71.79
  17  20   1  169.98   55.19
  20 -19  -1   70.59   52.79
  19  20  -1  -58.39   22.80
 -20  19  -1   51.09   38.80
 -19 -20  -1   50.49   30.40
  20 -19   1  -20.00   49.99
 -20  19   1   15.90   40.60
 -19 -20   1   56.69   37.10
  19  20   1   -3.30   33.00
  21  20  -1   -2.10   39.30
 -20  21  -1  -48.30   34.00
 -20  21   1   14.90   39.60
 -21 -20   1   27.70   44.80
  20 -21   1   57.49   56.49
 -21 -18  -1   31.40   40.10
  21  18  -1   29.60   36.50
 -18  21  -1   21.30   41.80
  18 -21  -1   90.69   50.79
 -18  21   1   34.50   38.50
  18 -21   1   94.49   58.69
 -21 -18   1   69.09   41.50
  21  18   1   67.29   33.40
  21  16  -1   22.00   36.50
 -16  21  -1   20.40   37.30
  16 -21  -1  144.79   53.69
 -21 -16  -1   35.80   32.10
  21  16   1   37.60   30.90
 -16  21   1   54.99   37.30
 -21 -16   1   44.00   35.70
  16 -21   1  111.19   52.69
 -21 -14  -1  288.67   54.19
 -14  21  -1  172.68   41.70
  21  14  -1  228.88   52.79
  14 -21  -1  161.18   53.49
  21  14   1  194.28   48.30
  14 -21   1  287.67   60.19
 -14  21   1  198.38   49.40
 -21 -14   1  220.18   47.80
 -12  21  -1  385.16   61.49
  12 -21  -1  362.06   63.89
  21  12  -1  337.57   55.99
 -21 -12  -1  378.96   56.89
  12 -21   1  367.56   68.49
 -21 -12   1  440.56   63.19
  21  12   1  429.96   66.69
 -12  21   1  342.87   59.69
 -10  21  -1  -23.40   23.90
 -21 -10  -1   72.29   31.00
  10 -21  -1  -13.20   24.50
  21  10  -1  -14.90   22.50
 -10  21   1  -11.70   27.00
 -10  21   1   -1.40   23.30
  21  10   1   54.79   36.00
  -8  21  -1  380.16   56.99
   8 -21  -1  317.07   60.19
  21   8  -1  249.58   45.50
 -21  -8  -1  327.07   51.49
   8 -21   1  278.37   52.29
  21   8   1  316.87   57.39
  -8  21   1  316.37   51.59
 -21  -8   1  246.58   46.90
 -21  -8   1  333.27   79.19
   8 -21   1  290.27   73.09
   6 -21  -1  121.59   42.30
  21   6  -1  202.98   75.29
 -21  -6  -1  178.78   45.20
  21   6   1  170.68   42.00
 -21  -6   1  113.89   32.50
  -6  21   1  176.58   40.10
 -21  -6   1   61.99   58.99
   6 -21   1  112.49   59.09
  -6  21   1  199.58   45.00
   6 -21   1  217.18   42.50
  -4  21  -1  223.28   49.70
  21   4  -1  263.17   72.49
  -4  21  -1  203.28   41.80
   4 -21  -1  234.58   48.50
 -21  -4  -1  251.77   44.40
  21   4  -1  291.17   51.49
  -4  21   1  171.48   39.70
 -21  -4   1  170.88   61.89
   4 -21   1  152.78   63.89
 -21  -4   1  186.58   39.20
  21   4   1  229.58   50.39
   4 -21   1  214.48   42.20
  -4  21   1  162.08   45.40
  -2  21  -1  260.77   66.99
  21   2  -1  198.08   44.80
  21   2  -1  173.88   71.69
  -2  21  -1  227.68   47.10
   2 -21  -1  196.78   44.70
 -21  -2  -1  235.28   41.20
  -2  21  -1  152.38   38.00
  -2  21   1  226.88   46.80
  21   2   1  304.07   57.99
  -2  21   1  203.58   38.20
 -21  -2   1  188.48   40.20
   2 -21   1  208.08   69.19
   2 -21   1  263.07   47.70
   0 -21  -1 1011.60   77.39
  21   0  -1  904.41  122.79
  21   0  -1  962.00   81.59
   0  21  -1  921.61   73.89
   0  21  -1  865.41   64.39
 -21   0  -1  935.11   69.89
   0  21  -1  933.61  116.89
   0 -21   1  827.12  112.99
   0  21   1  964.10   71.99
 -21   0   1  820.62   68.59
   0 -21   1  894.01   70.19
  21   0   1  927.91   81.29
   0  21   1 1000.40   73.89
   2  21  -1   57.49   28.70
  21  -2  -1   23.40   55.99
 -21   2  -1   35.50   24.40
  -2 -21  -1   81.99   28.50
   2  21  -1   36.40   24.70
  21  -2  -1   88.49   37.60
   2  21  -1   10.60   46.30
  -2 -21   1   23.00   25.20
   2  21   1   65.19   26.00
  -2 -21   1   77.19   56.09
   2  21   1   99.49   36.50
  21  -2   1   34.20   32.90
 -21   2   1   52.39   27.20
  -4 -21  -1    1.40   18.90
   4  21  -1   -6.00   21.00
   4  21  -1   33.50   58.39
  21  -4  -1   42.10   75.29
   4  21  -1    0.00   22.30
  21  -4  -1   12.70   33.30
 -21   4  -1   37.10   28.10
  -4 -21   1   17.30   53.19
   4  21   1   20.40   23.60
  21  -4   1   31.30   28.10
  -4 -21   1  -11.80   16.90
 -21   4   1    1.80   20.70
   4  21   1  -31.20   24.10
   6  21  -1   45.90   34.10
   6  21  -1   70.49   58.29
  -6 -21  -1   35.80   25.40
  21  -6   1   85.49   49.90
 -21   6   1   66.19   29.80
  -6 -21   1   86.49   30.60
   6  21   1  106.59   29.30
  -6 -21   1  -82.59   45.30
   6  21   1    5.80   21.50
   8  21  -1  127.29   41.10
  21  -8  -1  205.98   52.39
 -21   8  -1  199.98   43.20
   8  21  -1  207.08   73.49
  -8 -21  -1  208.38   42.00
   8  21   1  211.38   38.30
 -21   8   1  134.69   42.40
  -8 -21   1  200.38   69.59
  -8 -21   1  265.27   44.80
   8  21   1  186.28   43.10
  21  -8   1  199.48   54.39
 -21  10  -1  445.06   62.89
 -10 -21  -1  286.97   44.90
  21 -10  -1  474.95   80.49
  10  21  -1  223.48   47.00
  10  21   1  339.67   52.59
  21 -10   1  293.07   65.49
 -10 -21   1  159.58   80.19
 -21  10   1  297.67   51.99
 -10 -21   1  246.48   46.80
 -12 -21  -1    9.70   28.40
 -21  12  -1  137.79   40.30
  21 -12  -1  260.47   65.79
  12  21  -1  154.08   41.70
 -12 -21   1   77.39   30.60
 -21  12   1   99.39   32.50
  21 -12   1   69.39   45.60
  12  21   1  113.09   38.00
  14  21  -1   46.30   35.60
  21 -14  -1    7.80   45.80
 -14 -21  -1   61.09   31.90
 -21  14  -1   36.40   29.10
  21 -14   1  171.48   56.19
 -21  14   1   57.69   33.30
  14  21   1   14.60   32.30
 -14 -21   1   96.89   36.50
  21 -16  -1  150.68   56.19
  16  21  -1   81.99   44.30
 -21  16  -1  130.99   45.20
 -16 -21  -1  102.19   44.30
  16  21   1   76.39   43.10
  21 -16   1  -25.20   54.39
 -16 -21   1   74.39   35.20
 -21  16   1  145.99   45.00
 -18 -21  -1   38.50   37.50
  18  21  -1   66.99   44.10
 -21  18  -1   43.20   35.50
  21 -18  -1  -40.20   44.20
  21 -18   1   12.50   60.49
 -18 -21   1  119.49   46.10
 -21  18   1   68.69   42.10
  18  21   1   60.39   40.90
 -21  20  -1   68.19   39.80
 -20 -21  -1   58.39   45.20
  20  21  -1  -40.00   38.80
 -20 -21   1   20.40   44.40
  21 -20   1   36.60   57.09
 -21  20   1   17.20   41.20
 -19  22  -1   24.10   32.30
  22  19  -1   36.40   40.20
  19 -22   1  174.18   61.69
 -19  22   1   25.20   49.10
 -22 -19   1   71.19   47.50
 -17  22  -1   14.30   43.30
  22  17  -1   91.59   40.60
  17 -22  -1  -22.50   46.90
 -22 -17  -1   51.69   45.30
  17 -22   1  -32.30   44.60
 -22 -17   1    2.10   31.50
 -17  22   1   94.89   45.50
  22  17   1   15.90   34.00
 -22 -15  -1   22.90   34.90
  15 -22  -1   37.30   47.90
  22  15  -1  -49.40   31.30
 -15  22  -1   46.00   37.60
 -22 -15   1    7.30   32.10
  22  15   1  -16.00   32.60
  15 -22   1   15.10   36.60
 -15  22   1  -50.79   30.00
 -22 -13  -1  -19.00   19.80
  22  13  -1   16.20   30.30
  13 -22  -1  -29.60   36.10
 -13  22  -1   19.10   29.30
 -13  22   1   15.40   22.00
  13 -22   1   20.10   43.30
 -22 -13   1  -25.40   27.70
  22  13   1   10.90   30.50
 -11  22  -1   37.60   27.80
 -22 -11  -1  103.59   31.10
  11 -22  -1   84.99   41.20
  22  11  -1   -4.80   32.70
  11 -22   1   58.49   40.70
 -11  22   1  107.19   41.00
 -11  22   1  103.19   33.00
 -22 -11   1   48.70   30.50
  22  11   1   90.69   34.80
  22   9  -1    5.30   29.20
 -22  -9  -1   15.10   22.40
   9 -22  -1  148.39   42.30
  -9  22  -1   45.20   29.70
   9 -22   1   -2.90   33.40
 -22  -9   1    0.90   23.50
  22   9   1   26.70   30.80
  -9  22   1   18.80   32.60
  -9  22   1   28.20   27.90
  -7  22  -1  324.57   54.89
 -22  -7  -1  226.08   44.70
  22   7  -1  293.87   54.69
   7 -22  -1  254.77   53.89
   7 -22   1  265.77   48.40
  -7  22   1  229.88   48.20
  22   7   1  381.26   60.09
  -7  22   1  314.77   54.49
   7 -22   1  148.59   72.09
  22   5  -1    9.20   26.40
  -5  22  -1  -18.10   30.70
 -22  -5  -1   -4.00   22.50
  22   5   1   15.50   30.30
  -5  22   1   13.80   24.30
   5 -22   1   46.90   35.90
   5 -22   1   69.49   60.59
  -5  22   1   -1.80   28.80
 -22  -5   1   36.20   66.29
 -22  -5   1  -12.10   20.40
   3 -22  -1  273.97   62.39
  -3  22  -1  364.96   58.99
  -3  22  -1  429.46   57.79
  22   3  -1  358.16   61.59
  -3  22  -1  452.35   99.59
 -22  -3  -1  442.26   58.79
   3 -22   1  296.37   81.09
  -3  22   1  574.34   69.09
   3 -22   1  465.45   62.99
 -22  -3   1  486.15   59.69
  22   3   1  471.05   70.79
  -1  22  -1  -33.90   58.09
  -1  22  -1  -12.50   22.10
  22   1  -1   18.10   32.90
  -1  22   1   -6.40   18.90
   1 -22   1  -78.09   52.79
   1 -22   1   18.30   26.60
  22   1   1    6.90   20.60
  -1  22   1   -0.20   26.40
 -22  -1   1   -3.60   20.30
   1  22  -1  219.78   78.69
   1  22  -1  412.36   55.09
 -22   1   1  399.76   54.69
   1  22   1  408.76   58.39
  22  -1   1  391.86   65.09
   1  22   1  481.95   73.49
  -1 -22   1  290.97   79.99
  -1 -22   1  388.66   55.19
   3  22  -1   48.90   29.40
   3  22  -1  132.59   31.70
  22  -3  -1  158.78   47.20
   3  22  -1   89.19   68.09
 -22   3  -1  121.79   31.00
 -22   3   1   81.99   28.80
  -3 -22   1   51.39   28.50
   3  22   1  215.78   38.90
  -3 -22   1  113.59   62.39
  22  -3   1  107.19   41.50
 -22   5  -1  197.78   38.20
  22  -5  -1  135.29   39.10
   5  22  -1  117.59   39.50
   5  22  -1  201.68   80.09
  -5 -22  -1  225.48   44.60
  -5 -22   1  130.09   32.40
  22  -5   1  189.28   62.09
  -5 -22   1   61.79   59.49
 -22   5   1  209.58   54.49
   5  22   1  113.09   38.50
   5  22   1  187.78   35.50
  -7 -22  -1  190.18   39.70
 -22   7  -1  167.08   43.00
  22  -7  -1  136.59   41.80
   7  22  -1  180.88   37.30
   7  22   1  199.68   39.90
  -7 -22   1  160.18   35.70
   7  22   1  213.38   45.00
 -22   7   1  227.88   44.40
  -7 -22   1  213.18   72.89
  22  -7   1  274.57   60.19
  -9 -22  -1   82.99   40.00
 -22   9  -1   68.69   36.00
  22  -9  -1   79.79   34.00
   9  22  -1   66.09   34.40
  22  -9   1   88.39   48.30
   9  22   1   51.29   23.20
  -9 -22   1   19.80   25.10
 -22   9   1  107.39   33.70
 -11 -22  -1  131.09   37.70
  11  22  -1  117.49   41.40
 -22  11  -1  132.49   38.20
  22 -11  -1  108.19   42.60
 -22  11   1   96.09   36.40
  11  22   1  161.18   40.40
  22 -11   1   36.40   42.00
 -11 -22   1  122.99   34.80
 -22  13  -1   14.50   26.40
  13  22  -1  -37.00   30.10
  22 -13  -1  -14.40   40.90
 -13 -22  -1   15.00   30.30
  22 -13   1  -16.00   41.20
 -13 -22   1  -23.70   27.60
 -22  13   1  -54.79   26.70
  13  22   1  -31.40   18.70
  22 -15  -1   21.70   51.59
 -15 -22  -1   13.90   36.90
  15  22  -1   76.59   39.60
 -22  15  -1    7.60   25.40
  22 -15   1  -21.40   50.69
 -22  15   1  -17.90   28.20
  15  22   1  -18.50   33.80
 -15 -22   1   34.00   34.40
 -17 -22  -1   33.40   36.20
  22 -17  -1  -64.69   45.20
 -22  17  -1   -1.00   37.30
  17  22  -1   11.80   38.40
 -17 -22   1    7.60   39.00
  22 -17   1  -43.50   60.59
 -22  17   1   -4.00   35.30
  17  22   1   67.89   43.00
  19  22  -1  -23.90   40.20
 -22  19  -1   71.49   39.70
 -22  19   1    6.90   38.40
 -19 -22   1  -21.60   40.20
  22 -19   1   50.69   61.59
  23  18  -1   66.19   44.90
  18 -23  -1  -32.50   62.59
 -18  23  -1   58.69   45.70
  18 -23   1   86.79   56.79
 -23 -18   1   91.69   45.80
  23  16  -1  183.88   49.10
 -23 -16  -1  146.09   45.20
 -16  23  -1  210.98   57.29
  16 -23  -1  202.18   66.69
 -23 -16   1   87.09   39.60
  23  16   1   35.80   41.40
  16 -23   1  163.08   54.99
 -16  23   1  119.09   46.00
  23  14  -1   58.29   36.80
 -14  23  -1   27.80   37.40
 -23 -14  -1   79.29   39.10
  14 -23  -1   49.80   53.19
 -23 -14   1   -0.40   28.40
 -14  23   1   16.20   34.60
  23  14   1  -13.60   35.80
  14 -23   1   40.90   42.20
 -23 -12  -1   73.19   38.60
  12 -23  -1   -3.30   41.20
  23  12  -1   59.99   41.30
 -12  23  -1   56.79   36.80
  23  12   1   38.60   35.90
  12 -23   1  101.19   46.50
 -12  23   1    6.50   36.70
 -12  23   1   38.80   30.60
 -23 -12   1  107.29   39.70
  23  10  -1  165.68   44.50
  10 -23  -1  184.18   49.50
 -23 -10  -1  213.88   48.30
 -10  23  -1  144.39   43.30
  10 -23   1  303.47   59.39
 -10  23   1  199.58   52.99
  23  10   1  228.58   50.49
 -10  23   1  251.77   49.70
 -23 -10   1  219.48   45.30
  23   8  -1   -5.50   27.00
  -8  23  -1    6.70   19.40
 -23  -8  -1   19.30   28.50
   8 -23  -1   32.30   32.20
   8 -23   1   50.49   35.50
  -8  23   1   63.69   27.90
 -23  -8   1    7.80   30.40
  -8  23   1   23.20   34.60
  23   8   1   19.70   33.00
  -6  23  -1  183.48   43.00
  23   6  -1  100.69   34.40
 -23  -6  -1  161.18   36.80
   6 -23   1  195.38   46.90
  -6  23   1  107.99   37.80
 -23  -6   1  195.08   35.50
  23   6   1   83.39   40.10
  -6  23   1  106.19   43.80
 -23  -4  -1   -4.70   26.40
  23   4  -1   -8.90   25.30
   4 -23  -1    5.90   28.00
  -4  23  -1   -6.90   32.10
  -4  23  -1   24.60   25.30
  -4  23   1   21.20   22.70
   4 -23   1   54.69   33.20
  -4  23   1   -6.10   31.20
 -23  -4   1   44.20   21.70
  23   4   1   35.20   30.20
  -2  23  -1   45.50   25.30
  -2  23  -1   20.70   25.10
  23   2  -1  -16.40   29.20
   2 -23  -1   43.20   21.80
 -23  -2  -1    3.70   24.70
 -23  -2   1  -32.10   31.10
  -2  23   1   38.50   30.60
   2 -23   1   70.99   65.69
  -2  23   1   18.00   26.60
  23   2   1  -12.60   32.70
   2 -23   1   -3.50   24.90
  23   0  -1   53.89   38.40
   0  23  -1   22.50   26.10
   0 -23  -1   92.59   28.60
   0  23  -1   86.29   29.70
 -23   0  -1   51.19   29.70
   0 -23   1   27.20   25.00
   0  23   1   -4.80   29.00
  23   0   1    7.70   32.70
   0  23   1  122.49   37.70
   0 -23   1   13.00   64.99
 -23   0   1   57.29   32.40
   2  23  -1   57.99   27.20
 -23   2  -1    1.60   24.50
  23  -2  -1  -52.09   32.30
  -2 -23  -1  -17.20   16.10
   2  23  -1   44.60   25.20
  -2 -23   1   21.50   59.99
  -2 -23   1   59.89   28.20
   2  23   1   21.80   31.90
 -23   2   1   19.90   27.20
   2  23   1   98.39   32.80
  23  -2   1   44.80   38.50
   4  23  -1  110.99   31.00
 -23   4  -1   59.49   22.00
  23  -4  -1   67.09   35.50
  -4 -23  -1  139.59   40.00
  -4 -23   1  143.59   82.79
  -4 -23   1  102.19   33.40
   4  23   1  152.58   40.10
   4  23   1  108.19   32.00
 -23   4   1  101.29   32.20
  23  -4   1   75.69   38.40
  23  -6  -1  106.59   42.90
  -6 -23  -1  101.49   42.40
 -23   6  -1   86.19   27.60
   6  23  -1  247.18   48.60
 -23   6   1  119.19   38.30
   6  23   1  113.19   35.60
   6  23   1  144.49   39.50
  -6 -23   1  116.99   36.90
  23  -6   1  141.59   50.29
  -8 -23  -1  160.18   44.20
   8  23  -1  175.28   44.70
 -23   8  -1  203.38   41.20
  23  -8  -1   63.29   44.00
  -8 -23   1  147.09   39.20
  23  -8   1  253.77   62.99
 -23   8   1  195.48   47.40
   8  23   1  182.38   46.00
  23 -10  -1   72.39   40.20
 -23  10  -1  225.98   41.00
  10  23  -1  122.99   43.00
 -10 -23  -1  111.19   40.50
 -23  10   1  120.69   39.90
  10  23   1  156.78   44.20
  23 -10   1  201.08   55.49
 -10 -23   1  185.28   45.90
 -12 -23  -1  -10.80   37.50
  12  23  -1   84.39   38.50
 -23  12  -1   74.49   38.90
  23 -12  -1   35.60   41.40
  23 -12   1   -6.80   37.90
 -23  12   1    4.70   32.30
  12  23   1  -19.50   33.80
 -12 -23   1   67.69   31.40
 -23  14  -1    7.50   32.80
 -14 -23  -1    3.90   37.60
  23 -14  -1  -34.50   43.10
  14  23  -1   85.09   44.20
 -14 -23   1   25.60   37.30
  23 -14   1    4.80   47.60
  14  23   1   44.40   31.40
 -23  14   1   79.29   35.50
 -23  16  -1   36.40   26.30
 -16 -23  -1    7.50   36.70
  16  23  -1   24.70   41.80
  23 -16  -1  -34.00   49.20
  23 -16   1   -6.10   54.99
 -23  16   1   47.80   45.70
 -16 -23   1   44.10   48.10
  16  23   1  -11.30   34.30
  18  23  -1  -15.10   43.80
 -23  18  -1   13.90   36.20
  23 -18  -1   51.29   63.69
  23 -18   1    5.90   60.39
 -18 -23   1   18.50   46.60
 -23  18   1   52.99   59.19
  17 -24  -1   33.00   61.79
 -24 -17  -1   36.60   38.50
  24  17  -1   -7.60   41.60
 -17  24  -1  -18.80   39.30
  24  17   1  -49.80   40.70
 -24 -17   1  -44.20   37.20
 -17  24   1   38.50   41.00
  17 -24   1   68.19   72.09
 -15  24  -1   -0.60   36.70
 -24 -15  -1  -13.80   39.10
  24  15  -1   40.20   42.00
  15 -24  -1   11.60   46.90
  24  15   1  -29.50   42.10
 -24 -15   1   -7.70   37.40
  15 -24   1  -26.00   48.10
 -15  24   1  -18.40   44.70
 -15  24   1    5.80   41.00
  13 -24  -1   66.49   48.90
  24  13  -1   66.39   39.40
 -24 -13  -1   78.49   38.50
 -13  24  -1  140.39   46.10
 -13  24   1   28.30   38.30
  24  13   1  -62.49   33.30
 -13  24   1   25.30   37.90
  13 -24   1  -13.20   45.30
 -24 -13   1   39.60   36.80
  11 -24  -1   36.00   37.00
 -11  24  -1   89.99   40.10
 -24 -11  -1   59.99   41.50
  24  11  -1  131.99   48.20
  24  11   1   36.30   39.00
 -11  24   1  221.18   49.50
 -11  24   1   24.80   47.60
  11 -24   1  108.59   52.39
 -24 -11   1   90.69   37.70
  24   9  -1   48.80   39.50
 -24  -9  -1  105.19   35.30
  -9  24  -1  136.69   43.10
   9 -24  -1  132.19   50.59
  -9  24   1  137.69   44.40
  24   9   1  231.48   51.39
  -9  24   1  162.08   54.49
 -24  -9   1  223.68   41.50
   9 -24   1  200.98   50.59
  -7  24  -1  -16.50   25.40
  24   7  -1   20.90   32.80
 -24  -7  -1   -2.30   23.50
 -24  -7   1    1.10   26.50
  -7  24   1    1.60   30.80
  24   7   1   -3.10   31.70
   7 -24   1    1.10   33.20
  -7  24   1   43.60   38.90
  -5  24  -1   77.79   39.20
  24   5  -1   53.29   40.70
   5 -24  -1  187.48   44.10
 -24  -5  -1   95.69   34.60
  -5  24   1  123.39   43.00
   5 -24   1  261.87   50.49
  -5  24   1  123.99   36.30
  24   5   1  101.49   43.10
 -24  -5   1  169.48   41.70
   3 -24  -1  205.48   46.70
 -24  -3  -1  153.18   39.60
  -3  24  -1  145.59   40.70
  24   3  -1  143.69   46.40
  -3  24  -1  104.99   41.00
  -3  24   1  169.38   41.50
  24   3   1  198.98   49.40
 -24  -3   1  169.78   36.70
  -3  24   1  189.48   45.60
   3 -24   1  277.07   51.99
  -1  24  -1    7.60   26.90
  24   1  -1  115.89   44.70
   1 -24  -1   81.59   33.20
 -24  -1  -1  128.09   36.10
  -1  24  -1   60.19   29.60
 -24  -1   1   24.60   29.10
  -1  24   1   48.70   34.60
  -1  24   1   77.19   32.70
   1 -24   1   72.29   33.00
  24   1   1   69.39   31.40
   1  24  -1  113.69   34.00
 -24   1  -1   93.89   34.20
  24  -1  -1   90.09   40.50
   1  24  -1  131.49   38.30
  -1 -24  -1   70.49   31.80
 -24   1   1   56.39   34.70
   1  24   1   77.59   37.00
  24  -1   1  156.48   43.20
   1  24   1   71.99   34.50
  -1 -24   1  103.99   33.80
 -24   3  -1  382.76   58.89
   3  24  -1  325.17   54.09
  -3 -24  -1  352.06   60.79
  24  -3  -1  370.66   67.49
   3  24   1  323.27   56.49
  24  -3   1  378.86   66.49
  -3 -24   1  331.27   53.09
   3  24   1  386.26   57.19
 -24   3   1  377.36   58.39
  24  -5  -1    4.80   27.90
  -5 -24  -1   -4.90   29.20
   5  24  -1   13.70   29.20
 -24   5  -1   12.20   25.60
  -5 -24   1   -1.90   24.00
  24  -5   1   53.29   44.40
 -24   5   1   94.49   40.70
   5  24   1   64.69   34.70
   5  24   1   62.49   30.50
   7  24  -1   16.20   30.00
  -7 -24  -1   37.20   32.50
  24  -7  -1   32.40   40.20
 -24   7  -1   -5.90   18.90
   7  24   1   42.90   35.40
  24  -7   1  -19.10   42.70
 -24   7   1   17.00   30.20
  -7 -24   1  -10.10   26.10
  24  -9  -1   77.39   46.60
  -9 -24  -1   29.50   34.30
 -24   9  -1   43.20   31.50
   9  24  -1   39.00   37.80
  -9 -24   1    2.20   28.40
   9  24   1   57.39   32.40
  24  -9   1   14.20   38.20
 -24   9   1   77.49   37.90
  24 -11  -1  -33.40   45.90
 -11 -24  -1   73.59   39.60
 -24  11  -1   92.59   36.90
  11  24  -1   14.70   35.40
 -24  11   1   64.09   36.70
 -11 -24   1   50.69   35.60
  24 -11   1   74.89   54.09
  11  24   1   63.69   41.80
 -13 -24  -1  126.59   40.60
 -24  13  -1  102.29   38.10
  13  24  -1  175.38   52.99
  24 -13  -1  148.99   64.39
 -13 -24   1  183.08   51.59
  24 -13   1  137.19   48.00
 -24  13   1   87.89   50.79
  13  24   1  129.99   45.70
 -24  15  -1  -25.30   34.70
  15  24  -1  -25.30   34.30
  24 -15  -1   41.10   61.79
 -15 -24  -1   45.80   42.30
 -24  15   1   -5.60   38.10
 -15 -24   1  -31.30   40.30
  24 -15   1  -20.60   58.79
  15  24   1  -13.70   36.60
 -24  17  -1   44.20   39.50
 -17 -24  -1   22.80   44.60
  24 -17  -1   41.80   64.89
  17  24  -1  -76.99   37.80
 -17 -24   1   20.30   43.50
  24 -17   1   46.00   58.69
  17  24   1  133.39   47.70
 -25 -14  -1  135.89   44.40
  14 -25  -1  128.19   53.39
 -25 -14   1   55.19   46.00
  14 -25   1   -4.00   56.39
  25  14   1   47.30   47.00
 -14  25   1   74.59   44.50
 -14  25   1   -0.60   51.19
  25  12  -1   59.49   43.00
  12 -25  -1  -29.50   45.90
 -12  25  -1   29.00   37.90
 -25 -12  -1   19.80   37.90
  12 -25   1   73.39   46.70
 -12  25   1   30.10   44.20
 -12  25   1   18.30   38.80
  25  12   1  -40.80   37.80
 -25 -12   1  -26.30   34.80
  10 -25  -1  137.79   50.69
  25  10  -1  115.19   48.00
 -10  25  -1  155.78   49.10
 -25 -10  -1  133.09   38.60
  25  10   1  180.78   49.00
 -10  25   1  137.09   46.80
  10 -25   1  195.38   49.90
 -10  25   1  128.49   48.80
 -25 -10   1  137.19   39.70
 -25  -8  -1   10.30   27.50
  -8  25  -1   36.10   37.70
  25   8  -1   19.30   37.80
   8 -25   1   10.40   30.70
  25   8   1   61.59   39.70
  -8  25   1    3.50   34.10
  -8  25   1  -21.20   32.40
 -25  -8   1   16.90   30.60
  -6  25  -1  112.59   47.50
 -25  -6  -1   65.29   38.00
  25   6  -1   86.69   37.80
   6 -25  -1    6.00   36.30
  -6  25  -1   28.10   34.40
 -25  -6   1   89.89   37.20
  -6  25   1   85.29   34.50
   6 -25   1   89.99   44.80
  -6  25   1   57.09   45.90
  25   6   1   63.99   31.40
   4 -25  -1   58.59   37.20
 -25  -4  -1   -3.10   26.80
  -4  25  -1   36.90   31.30
  25   4  -1   33.90   37.60
  -4  25  -1  -16.00   35.40
  25   4   1   23.40   34.50
 -25  -4   1   67.49   33.80
   4 -25   1   25.70   37.20
  -4  25   1  -14.40   29.00
  -4  25   1  105.09   40.40
  -2  25  -1   72.49   41.60
  25   2  -1   36.70   39.10
   2 -25  -1   21.90   35.60
 -25  -2  -1   95.69   34.40
  -2  25  -1    0.40   29.60
  -2  25   1  123.79   39.80
 -25  -2   1   69.39   35.80
  25   2   1  -34.10   28.00
   2 -25   1  105.79   36.00
  -2  25   1   47.40   34.70
   0  25  -1   47.90   32.00
   0 -25  -1   25.00   31.30
  25   0  -1   33.40   41.10
   0  25  -1  -39.00   25.50
 -25   0  -1  -11.80   26.60
   0 -25   1   -4.50   27.60
 -25   0   1   14.30   25.40
   0  25   1   -9.20   28.20
  25   0   1   -4.10   35.50
 -25   2  -1    2.40   25.70
  25  -2  -1   49.70   38.60
  -2 -25  -1   18.50   29.70
   2  25  -1  -18.40   29.00
  25  -2   1   26.40   41.30
   2  25   1   59.59   30.40
   2  25   1  -26.10   27.00
  -2 -25   1    9.20   28.80
 -25   2   1   17.00   27.90
   4  25  -1  -48.60   26.70
  25  -4  -1  -25.80   30.60
  -4 -25  -1   32.00   33.50
 -25   4  -1   50.89   31.50
  25  -4   1   17.40   39.90
   4  25   1    5.40   30.00
  -4 -25   1   86.89   34.00
   4  25   1   44.30   30.60
 -25   4   1   52.79   33.60
   6  25  -1   41.70   34.80
  -6 -25  -1    9.90   31.50
  25  -6  -1   58.09   33.90
 -25   6  -1   80.99   36.20
   6  25   1    5.80   34.70
 -25   6   1   37.20   34.00
  -6 -25   1  -31.60   28.60
  25  -6   1   65.19   46.00
  -8 -25  -1  -13.50   34.90
   8  25  -1   19.60   34.30
 -25   8  -1    9.40   28.50
  25  -8  -1   -8.00   27.90
  -8 -25   1   69.29   37.50
   8  25   1  -30.40   31.40
 -25   8   1   -7.70   29.70
  25  -8   1    8.30   37.00
  10  25  -1   19.90   32.30
 -25  10  -1    1.70   33.70
  25 -10  -1   -8.70   44.70
 -10 -25  -1   25.60   30.60
 -10 -25   1   22.90   34.30
  25 -10   1   43.50   47.10
  10  25   1   69.09   40.70
 -25  10   1   78.39   43.30
  12  25  -1   97.39   47.60
 -25  12  -1   71.49   36.80
  25 -12  -1   89.59   48.00
 -12 -25  -1   70.39   41.80
  25 -12   1   50.49   54.89
 -12 -25   1   37.00   39.20
 -25  12   1   57.49   37.70
  12  25   1   51.19   43.90
  25 -14  -1   18.00   54.39
 -14 -25  -1    4.00   43.40
  14  25   1   64.09   42.10
 -25  14   1   10.10   39.70
  25 -14   1  -72.19   48.40
 -14 -25   1   -6.50   42.80
 -13  26  -1   22.90   38.00
  26  13  -1   25.50   42.90
 -26 -13   1  -60.49   36.50
  26  13   1   -3.40   56.29
  13 -26   1   97.29   56.09
 -11  26  -1   34.70   37.30
 -26 -11  -1   90.29   47.50
  11 -26  -1   35.90   45.30
  26  11  -1   10.10   28.40
  11 -26   1   44.30   54.29
 -26 -11   1   88.19   42.10
 -11  26   1   41.20   42.20
  26  11   1   81.69   45.90
 -11  26   1   39.70   38.50
  26   9  -1  100.39   48.20
  -9  26  -1    3.30   34.20
 -26  -9  -1   50.89   38.70
 -26  -9   1   54.39   35.80
   9 -26   1   42.40   42.20
  -9  26   1   75.29   39.70
  -9  26   1  121.49   44.80
  26   9   1  -21.00   38.80
 -26  -7  -1  126.89   43.90
  26   7  -1  137.09   47.10
  -7  26  -1  140.59   55.59
  -7  26  -1  201.48   54.79
   7 -26  -1  134.19   44.40
  26   7   1  141.99   49.50
 -26  -7   1  124.69   42.10
   7 -26   1  199.88   44.30
  -7  26   1   92.49   51.99
  -7  26   1  138.29   47.30
   5 -26  -1   86.09   47.70
  -5  26  -1   84.09   48.50
  -5  26  -1   82.09   41.80
 -26  -5  -1   61.29   34.90
  26   5  -1   70.89   45.00
  -5  26   1  100.59   46.40
  26   5   1   95.19   47.20
  -5  26   1   97.79   46.30
 -26  -5   1  123.89   42.10
   5 -26   1   58.39   43.80
  -3  26  -1    3.20   32.30
   3 -26  -1  -13.50   36.10
  -3  26  -1   31.60   37.70
  26   3  -1   48.10   37.70
 -26  -3  -1   64.39   34.80
  -3  26   1  -39.00   35.30
 -26  -3   1   43.90   35.20
  -3  26   1   45.50   40.10
  26   3   1   44.50   42.50
   3 -26   1   17.60   35.40
 -26  -1  -1    9.60   34.30
   1 -26  -1  -40.30   37.60
  26   1  -1   22.00   34.40
  -1  26  -1   -4.40   31.80
  -1  26  -1    4.10   32.70
 -26  -1   1    1.70   30.30
   1 -26   1   54.99   35.60
  26   1   1   42.90   35.00
  -1  26   1   49.70   33.00
  -1  26   1  -29.40   31.60
  -1 -26  -1   58.29   46.20
   1  26  -1  138.09   44.00
 -26   1  -1  112.79   42.20
  26  -1  -1  181.18   52.19
  -1 -26   1  186.08   45.50
 -26   1   1  178.48   42.70
   1  26   1  176.68   44.00
  26  -1   1   67.09   46.10
   1  26   1   81.59   41.50
 -26   3  -1   51.69   34.50
   3  26  -1   29.70   30.70
  26  -3  -1   35.10   38.30
  -3 -26  -1  -58.09   31.60
 -26   3   1   -0.90   33.80
   3  26   1  -45.60   30.70
  -3 -26   1  -37.30   32.00
  26  -3   1   45.00   44.30
  -5 -26  -1   73.09   45.70
  26  -5  -1  129.89   46.90
 -26   5  -1  224.78   51.59
   5  26  -1  131.99   49.20
  26  -5   1   15.70   45.30
   5  26   1  106.69   45.30
  -5 -26   1   83.49   39.70
 -26   5   1  162.78   43.20
 -26   7  -1  -13.90   26.00
   7  26  -1   88.09   43.50
  26  -7  -1    0.50   32.00
  -7 -26  -1  -27.00   36.30
  26  -7   1   37.50   43.40
   7  26   1   33.80   34.80
  -7 -26   1   24.20   35.40
 -26   7   1    4.60   34.50
   9  26  -1   62.19   40.30
 -26   9  -1  144.79   49.50
  26  -9  -1  142.49   56.09
  -9 -26  -1   62.09   33.30
   9  26   1   32.80   42.30
 -26   9   1  110.39   42.80
  -9 -26   1   70.69   47.20
  26  -9   1   33.00   48.00
 -11 -26  -1   68.39   44.10
  11  26  -1   28.20   40.90
 -26  11  -1   40.60   36.20
  26 -11  -1   20.40   49.60
 -11 -26   1   10.90   41.00
  26 -11   1   25.00   50.29
  11  26   1   43.50   39.00
 -26  11   1   58.69   41.00
  13  26  -1    0.00   36.60
 -26  13  -1   52.19   41.80
  26 -13  -1   16.80   47.50
  26 -13   1  -15.00   59.39
 -26  13   1  106.29   47.90
 -13 -26   1   15.30   44.40
 -27 -12  -1   91.69   51.19
 -12  27  -1  105.59   41.90
  12 -27  -1  182.78   72.49
  27  12  -1   65.49   46.00
  12 -27   1  101.19   60.49
 -12  27   1   79.79   42.00
  27  12   1   99.99   53.29
 -27 -12   1  150.18   52.59
 -12  27   1   35.80   50.89
 -27 -10  -1   41.50   45.80
  10 -27   1  100.59   56.09
 -10  27   1   -3.00   39.10
 -27 -10   1   10.40   37.70
  27  10   1   21.40   43.80
 -10  27   1    2.50   44.30
  -8  27  -1  -43.30   39.70
  27   8  -1   23.50   41.50
   8 -27  -1   62.09   47.40
  -8  27  -1   66.09   38.60
 -27  -8  -1   17.90   43.80
  -8  27   1   81.49   43.20
  -8  27   1   53.39   47.70
   8 -27   1  147.09   62.29
  27   8   1   17.80   40.30
 -27  -8   1   26.80   44.00
   6 -27  -1   41.10   42.90
  27   6  -1   32.40   40.20
  -6  27  -1  -21.50   39.40
  -6  27  -1  -27.30   32.80
 -27  -6  -1   40.60   35.70
  -6  27   1   77.39   43.50
 -27  -6   1   32.50   40.20
  27   6   1  -22.50   39.60
   6 -27   1   64.69   44.50
  -6  27   1   28.00   37.70
  27   4  -1   -3.00   28.20
   4 -27  -1   75.69   42.70
 -27  -4  -1   73.29   37.50
  -4  27  -1   63.79   40.80
  -4  27  -1   21.30   40.60
  -4  27   1   20.20   42.90
   4 -27   1  -30.00   37.70
  -4  27   1  -43.10   30.80
 -27  -4   1   21.90   31.00
  27   4   1   29.40   42.80
  27   2  -1  -37.50   34.90
  -2  27  -1   25.70   36.00
 -27  -2  -1   19.50   30.50
   2 -27  -1  -12.00   38.30
  -2  27   1  -45.70   30.80
 -27  -2   1   -7.00   29.20
  -2  27   1  -37.90   29.50
   2 -27   1  -32.80   29.80
  27   2   1    9.30   39.50
   0  27  -1   27.50   31.40
 -27   0  -1   13.00   33.40
   0 -27  -1    9.20   39.10
  27   0  -1   19.00   40.90
 -27   0   1    0.40   32.30
   0  27   1   47.30   36.00
   0 -27   1  -23.80   33.30
   0  27   1   -4.70   32.70
  27   0   1  -52.29   43.00
   2  27  -1   74.29   44.70
  -2 -27  -1   52.49   41.10
  27  -2  -1  -11.10   32.60
 -27   2  -1   33.70   35.70
  -2 -27   1   48.00   34.50
  27  -2   1   77.89   56.29
   2  27   1  142.19   58.79
 -27   2   1   67.39   35.90
   2  27   1   53.49   39.30
   4  27  -1   27.20   40.20
  -4 -27  -1   -8.40   38.30
  27  -4  -1   20.10   40.50
 -27   4  -1   65.29   35.20
  27  -4   1   67.09   46.60
  -4 -27   1   43.70   45.10
 -27   4   1   14.30   37.90
   4  27   1   45.70   37.80
  27  -6  -1   48.20   48.70
 -27   6  -1  -21.00   31.50
   6  27  -1   74.89   45.80
  -6 -27  -1  -20.10   37.30
 -27   6   1   51.79   39.30
  27  -6   1   18.90   48.90
   6  27   1  -20.80   38.70
  -6 -27   1   47.70   42.50
   8  27  -1   14.00   29.50
 -27   8  -1   57.39   38.50
  -8 -27  -1  -54.49   35.40
  27  -8  -1   77.29   43.50
 -27   8   1   31.30   33.30
  27  -8   1   15.30   46.00
   8  27   1  -33.10   32.00
  -8 -27   1   43.20   39.20
 -10 -27  -1    6.20   37.80
 -27  10   1   72.99   45.70
  27 -10   1  133.59   60.09
  10  27   1  103.09   44.00
 -10 -27   1   63.79   44.10
 -12 -27  -1   49.30   46.90
  12  27  -1   74.69   45.50
  27 -12  -1  104.09   69.39
 -27  12  -1   39.00   45.20
  27 -12   1  -12.20   69.39
 -12 -27   1   51.59   54.89
  12  27   1   40.20   43.80
  -9  28  -1  -27.90   36.70
 -28  -9  -1   27.50   47.00
  28   9  -1   34.80   49.70
   9 -28  -1   81.49   54.59
  -9  28  -1  -23.00   44.40
  28   9   1   52.89   59.19
  -9  28   1    0.00   52.69
   9 -28   1   60.69   65.49
 -28  -9   1  -75.09   38.30
  -9  28   1    6.50   41.00
   7 -28  -1  101.39   48.80
  -7  28  -1   75.69   40.90
  -7  28  -1  145.89   55.49
  28   7   1   66.29   51.79
   7 -28   1   97.19   53.89
 -28  -7   1   59.69   42.90
  -7  28   1   26.90   45.20
  -7  28   1   28.00   41.30
  -5  28  -1   17.70   41.90
  -5  28  -1   91.49   47.50
 -28  -5  -1  -39.20   37.80
  28   5  -1   90.09   45.70
   5 -28  -1    0.30   50.29
 -28  -5   1   -9.70   39.60
  -5  28   1   14.70   42.60
   5 -28   1   15.20   53.79
  28   5   1    8.00   51.89
  -5  28   1   21.20   40.20
 -28  -3  -1  162.78   56.29
   3 -28  -1  128.39   52.19
  -3  28  -1  140.49   51.29
  28   3  -1  186.88   52.39
   3 -28   1  148.79   54.99
  -3  28   1  150.18   47.10
 -28  -3   1  158.88   50.49
  -3  28   1  130.79   44.00
  28   3   1  111.29   45.80
   1 -28  -1  -14.60   40.50
  28   1  -1   41.20   42.20
 -28  -1  -1   20.60   34.00
  -1  28  -1   38.80   39.80
   1 -28   1  -14.90   49.50
  28   1   1  -12.00   51.79
  -1  28   1  -11.00   35.40
 -28  -1   1   32.50   38.00
  -1  28   1   -8.50   35.60
   1  28  -1   13.70   39.10
 -28   1  -1   48.30   36.60
  28  -1  -1   -1.20   47.30
  -1 -28  -1   72.59   42.60
  -1 -28   1  -20.30   39.20
 -28   1   1   -2.20   34.30
  28  -1   1   46.90   56.69
   1  28   1   13.30   35.40
  28  -3  -1   20.30   37.70
   3  28  -1  118.39   48.20
 -28   3  -1   90.59   38.10
  -3 -28  -1  149.69   51.79
  28  -3   1  116.59   56.59
 -28   3   1   39.30   36.30
  -3 -28   1   58.79   45.50
   3  28   1   42.70   34.00
 -28   5  -1  103.39   45.60
  -5 -28  -1  139.59   54.79
  28  -5  -1   97.39   62.69
   5  28  -1   95.09   47.80
  28  -5   1   -7.80   47.90
 -28   5   1   65.59   36.30
   5  28   1   14.90   44.60
  -5 -28   1   67.89   51.19
  -7 -28  -1   63.59   44.50
   7  28  -1   33.20   46.40
 -28   7   1   51.29   43.40
  28  -7   1   19.50   57.69
   7  28   1   91.59   52.19
  -7 -28   1   45.70   47.20
  -9 -28  -1    4.00   50.69
 -28   9  -1   47.50   47.00
   9  28  -1   13.10   47.20
  28  -9  -1   20.90   57.19
  -9 -28   1  -33.60   45.20
  28  -9   1  -44.60   56.89
   9  28   1   19.10   43.90
 -28   9   1   80.69   49.60
  29   6  -1   63.09   47.80
  -6  29  -1   36.00   47.00
 -29  -6  -1   -5.10   42.10
  -6  29  -1  122.59   49.00
   6 -29  -1  154.18   64.19
  -6  29   1   65.39   52.89
  29   6   1   85.89   57.59
   6 -29   1  -12.70   49.70
 -29  -6   1   43.00   41.00
  -6  29   1  -19.00   37.00
 -29  -4  -1  113.59   48.20
  -4  29  -1  110.59   47.50
  29   4  -1   98.09   55.69
  -4  29   1   26.90   39.20
   4 -29   1  113.79   58.19
  -4  29   1   47.40   43.10
 -29  -4   1   13.10   42.10
 -29  -2  -1   83.29   52.39
  -2  29  -1   25.50   42.70
  29   2  -1   49.99   42.40
 -29  -2   1   50.09   39.60
  29   2   1   -2.40   46.00
   2 -29   1   38.20   55.29
  -2  29   1   76.79   44.60
  29   0  -1  102.89   61.19
   0 -29  -1  -49.20   41.90
   0  29  -1   79.19   44.80
 -29   0  -1   51.89   39.20
  29   0   1  106.89   61.19
 -29   0   1   11.80   41.00
   0 -29   1   70.09   56.69
  29  -2  -1  140.29   62.59
  -2 -29  -1   38.10   55.59
 -29   2  -1   51.59   39.40
   2  29  -1   24.90   37.80
 -29   2   1   10.00   38.10
  -2 -29   1   31.80   47.80
  29  -2   1   17.80   56.89
   4  29  -1   49.80   44.00
 -29   4  -1   30.00   37.90
  29  -4  -1   94.59   50.99
  29  -4   1    8.70   59.59
  -4 -29   1  -11.90   49.70
   4  29   1   91.99   54.79
 -29   4   1   62.79   41.30
   6  29  -1   64.89   47.90
  -6 -29  -1  -61.89   38.80
  29  -6  -1   38.20   55.99
 -29   6  -1   45.50   44.90
  -6 -29   1   58.99   54.09
   6  29   1   56.49   44.10
   0   0  -2 5162.08  152.78
   0   0  -2 5481.15  161.58
   0   0   2 5719.73  161.48
   0   0   2 5208.08  152.78
   1   1  -2 1195.58   35.80
  -1  -1  -2 1180.38   41.10
  -1   1  -2 1245.08   55.89
   1  -1  -2 1092.19   45.60
  -1  -1  -2 1154.18   32.70
   1  -1  -2 1108.79   39.50
  -1  -1  -2 1098.39   53.29
  -1   1  -2 1177.18   46.80
   1   1  -2 1158.58   43.60
   1  -1  -2 1206.28   49.00
  -1  -1  -2 1188.88   33.90
   1   1   2 1196.88   48.80
  -1   1   2 1151.88   46.90
   1  -1   2 1092.49   45.30
   1  -1   2 1219.58   54.49
   1   1   2 1071.39   40.00
   1   1   2 1168.08   52.69
   1  -1   2 1161.98   36.80
  -1  -1   2 1066.59   43.50
  -2   0  -2 1907.51   54.89
   0  -2  -2 1939.91   72.09
   2   0  -2 1846.42   63.39
   0   2  -2 1960.90   58.29
   0   2  -2 1901.71   64.19
   2   0  -2 1947.01   51.29
   0  -2  -2 1955.40   58.09
   2   0  -2 1940.01   51.49
   2   0  -2 1899.21   61.09
   0   2  -2 2055.39   76.49
  -2   0  -2 1870.91   53.29
   0  -2  -2 1907.41   76.19
   0  -2  -2 1885.11   64.19
  -2   0  -2 1886.31   78.69
  -2   0  -2 1921.01   70.39
   0  -2  -2 1834.12   54.79
  -2   0  -2 1888.71   62.09
   2   0   2 1968.60   62.69
   2   0   2 1900.11   68.39
   0   2   2 2029.10   65.19
   0  -2   2 1846.82   63.19
  -2   0   2 1856.71   63.99
   0  -2   2 1950.01   58.49
   2   0   2 2022.90   85.29
   0   2   2 2062.59   70.99
   0   2   2 1897.61   68.99
  -2   2  -2 2897.91  102.09
   2   2  -2 2908.71   90.09
   2  -2  -2 2991.60   86.09
   2   2  -2 2895.81   86.69
   2  -2  -2 2960.60   94.79
  -2  -2  -2 2721.83  105.49
  -2  -2  -2 2842.02   96.69
  -2   2  -2 2937.61   82.79
   2  -2  -2 3002.20   83.29
  -2  -2  -2 2955.90   84.69
   2   2  -2 2918.71   78.79
  -2   2  -2 2954.50   80.29
  -2  -2  -2 2981.00   95.89
  -2   2  -2 3063.09  108.29
   2   2  -2 3005.80   79.29
  -2  -2  -2 2901.21   83.89
  -2   2   2 2944.21   78.99
  -2  -2   2 3007.20   87.49
   2  -2   2 3045.50  106.29
   2   2   2 2987.40   97.99
   2   2   2 2776.02   94.09
   2   2   2 2995.30   81.19
  -2  -2   2 3003.60   90.29
   2   2   2 2979.80   82.49
  -2   2   2 3041.00   79.39
   2   2   2 2949.10  105.59
  -2   2   2 2900.01   94.69
   3   1  -2 4000.50  119.09
   1  -3  -2 3837.42  122.09
  -1   3  -2 4057.09  105.89
  -3  -1  -2 3825.22  109.89
  -3  -1  -2 3939.21  122.19
   1  -3  -2 3831.12  121.49
  -3  -1  -2 4008.90  124.19
   3   1  -2 3995.40  107.19
   1  -3  -2 3899.81  110.19
  -3  -1  -2 3704.43  136.09
   1  -3  -2 4083.59  121.29
  -1   3  -2 3915.11  117.19
  -1   3  -2 3855.21  105.89
  -3  -1  -2 4029.60  110.09
   3   1  -2 3855.51  106.49
   3   1  -2 3953.50  112.39
   1  -3  -2 3869.71  126.79
  -1   3  -2 4273.67  133.29
   1  -3   2 3943.51  117.69
   3   1   2 4152.08  137.99
   3   1   2 3720.73  121.69
   3   1   2 4105.19  122.99
  -1   3   2 4055.09  124.49
  -1   3   2 3914.11  122.89
  -1   3   2 4143.59  117.99
  -3  -1   2 4033.10  118.89
   3   1   2 3780.82  106.19
   3   1   2 4106.69  111.29
  -1   3   2 3971.10  109.79
  -3  -1   2 3799.92  113.09
  -1  -3  -2 2178.28   79.19
   3  -1  -2 2242.68   74.19
  -3   1  -2 2286.57   65.69
   1   3  -2 2328.87   63.19
   3  -1  -2 2318.87   67.09
  -3   1  -2 2263.77   78.79
  -1  -3  -2 2136.79   79.19
  -3   1  -2 2213.98   91.69
   3  -1  -2 2327.47   66.29
   1   3  -2 2257.67   73.99
  -1  -3  -2 2242.18   67.99
  -1  -3  -2 2066.79   83.09
   1   3  -2 2198.88   62.29
   1   3  -2 2230.18   70.19
  -3   1  -2 2236.58   68.89
   1   3   2 2208.68   80.09
   1   3   2 2209.08   68.09
   1   3   2 2202.58   82.49
  -3   1   2 2246.58   61.59
  -3   1   2 2270.67   61.89
   3  -1   2 2235.18   77.19
   3  -1   2 2274.57   62.99
   3  -1   2 2268.47   60.99
   3  -1   2 2162.68   75.99
  -3   1   2 2220.18   74.29
   3  -1   2 2246.88   89.19
  -1  -3   2 2357.66   74.49
   1   3   2 2271.27   79.79
   3  -3  -2 4688.63  138.19
  -3  -3  -2 4559.74  142.09
  -3  -3  -2 4618.34  147.09
   3  -3  -2 4567.24  129.99
   3   3  -2 4502.95  140.59
  -3  -3  -2 4697.83  131.39
  -3   3  -2 4726.23  155.48
   3  -3  -2 4817.32  130.79
   3   3  -2 4455.65  125.69
  -3  -3  -2 4515.65  130.79
   3  -3  -2 4447.65  134.79
  -3   3  -2 4667.93  127.59
  -3   3  -2 4646.44  132.69
   3   3  -2 4518.95  124.79
   3   3   2 4369.26  154.48
  -3  -3   2 4566.14  121.39
  -3  -3   2 4608.14  121.69
   3  -3   2 4594.94  123.29
  -3   3   2 4493.15  138.49
  -3  -3   2 4601.44  141.39
  -3   3   2 4758.02  129.79
   3   3   2 4625.84  130.09
   3   3   2 4203.38  143.59
   3  -3   2 5045.29  155.08
  -3   3   2 4756.82  130.59
   3   3   2 4601.94  142.29
   4   2  -2 7742.33  220.88
  -4  -2  -2 7598.14  207.28
   2  -4  -2 7661.93  224.38
  -2   4  -2 8085.89  231.28
  -4  -2  -2 7465.85  223.48
   2  -4  -2 7414.76  207.38
   2  -4  -2 7719.93  216.88
  -2   4  -2 7823.22  204.08
   4   2  -2 7750.22  203.68
   4   2  -2 7853.21  204.68
   2  -4  -2 7831.12  207.58
  -4  -2  -2 7608.64  219.48
  -4  -2  -2 7777.82  207.38
   2  -4  -2 7680.93  214.78
   4   2  -2 7691.03  201.08
  -2   4  -2 7650.63  207.38
   4   2   2 7635.04  238.38
  -2   4   2 7621.54  217.78
   4   2   2 8007.00  206.88
  -4  -2   2 7789.32  199.98
   2  -4   2 7641.64  198.98
   4   2   2 7420.86  217.78
   2  -4   2 7702.53  220.68
   4   2   2 7513.45  204.38
  -2   4   2 7694.43  204.68
  -2   4   2 7614.54  209.68
  -4  -2   2 7519.95  219.78
   4   2   2 6947.71  221.38
  -4   0  -2  778.82   40.90
  -4   0  -2  779.02   32.50
   0  -4  -2  718.63   39.30
   0   4  -2  630.24   35.70
   4   0  -2  754.52   32.50
   0  -4  -2  754.82   35.50
  -4   0  -2  736.73   39.20
   0  -4  -2  662.43   30.80
   0   4  -2  755.62   28.30
   0   4  -2  677.13   27.30
  -4   0  -2  607.54   46.60
   4   0  -2  751.22   39.90
   4   0  -2  738.33   31.70
  -4   0  -2  745.43   30.40
   0  -4  -2  708.83   41.20
   4   0  -2  757.82   29.50
   0   4  -2  755.22   32.50
   0   4   2  710.53   32.70
   4   0   2  672.73   39.60
   0  -4   2  773.02   38.70
  -4   0   2  686.53   32.20
   4   0   2  748.93   38.50
   0   4   2  731.43   40.80
   0   4   2  726.63   39.00
   4   0   2  664.43   46.60
   4   0   2  725.53   27.80
  -4   0   2  739.73   26.80
   0  -4   2  728.43   23.10
   0   4   2  715.93   37.00
   0  -4   2  750.62   23.10
  -2  -4  -2 7023.10  192.68
   2   4  -2 6916.11  185.68
   4  -2  -2 6988.70  194.68
  -4   2  -2 6824.42  193.38
  -2  -4  -2 6883.51  201.98
  -4   2  -2 6774.82  218.48
   2   4  -2 6999.30  202.58
  -4   2  -2 6974.70  188.08
  -4   2  -2 7031.40  199.98
   4  -2  -2 6768.02  188.88
   2   4  -2 7158.88  191.28
   2   4  -2 7012.50  185.88
  -2  -4  -2 6924.41  208.08
   4  -2  -2 6984.90  192.68
  -2  -4  -2 6956.60  191.08
   2   4   2 6469.95  209.68
  -4   2   2 6982.40  186.58
   4  -2   2 7650.03  212.88
  -2  -4   2 7235.88  183.38
   2   4   2 6888.21  202.38
   2   4   2 7011.20  188.78
  -2  -4   2 7067.49  202.08
   2   4   2 6859.71  191.58
  -4   2   2 6676.23  194.98
   4  -2   2 6949.60  203.88
   4  -2   2 7000.10  216.18
   4  -2   2 7004.70  184.58
  -4   2   2 7558.14  191.48
  -2  -4   2 6918.11  181.08
  -4  -4  -2 1448.96   55.49
   4   4  -2 1445.26   66.99
  -4   4  -2 1470.25   53.29
  -4  -4  -2 1397.36   69.49
   4   4  -2 1402.96   51.39
  -4  -4  -2 1478.05   63.39
  -4   4  -2 1413.96   57.99
  -4  -4  -2 1486.15   56.19
  -4   4  -2 1515.65   74.29
   4   4  -2 1482.25   52.89
   4  -4  -2 1522.95   61.89
   4   4  -2 1455.95   43.20
   4  -4  -2 1488.75   55.39
   4   4   2 1423.76   53.99
  -4   4   2 1492.85   53.19
  -4  -4   2 1425.96   66.79
   4   4   2 1444.96   62.79
  -4   4   2 1493.55   61.49
   4   4   2 1387.46   53.99
  -4  -4   2 1510.35   49.90
  -4  -4   2 1425.56   52.99
   4  -4   2 1514.75   54.89
   4  -4   2 1572.74   72.39
   4  -4   2 1454.05   49.99
   5   3  -2  524.75   27.60
   5   3  -2  523.05   26.90
   3  -5  -2  507.65   29.10
   5   3  -2  454.45   36.90
   3  -5  -2  445.16   38.40
   3  -5  -2  505.85   32.10
  -5  -3  -2  480.35   28.00
  -3   5  -2  467.95   37.80
  -3   5  -2  500.45   30.10
  -3   5  -2  488.65   26.60
  -5  -3  -2  510.15   28.50
   3  -5  -2  452.15   21.80
  -5  -3  -2  496.85   39.90
   3  -5  -2  541.95   34.30
  -5  -3  -2  502.55   32.80
   3  -5   2  512.85   24.30
   3  -5   2  498.15   25.60
   5   3   2  486.75   26.60
  -3   5   2  504.55   30.30
   5   3   2  413.96   42.20
  -5  -3   2  491.95   24.70
   5   3   2  506.45   33.50
  -5  -3   2  454.95   19.80
   3  -5   2  518.95   37.90
  -5  -3   2  491.35   36.40
  -3   5   2  495.95   27.40
   5   3   2  460.15   26.60
  -3   5   2  486.95   32.40
  -5  -3   2  471.85   23.60
  -1   5  -2 1707.63   58.09
  -1   5  -2 1590.74   55.39
  -5  -1  -2 1571.24   65.49
  -5  -1  -2 1685.93   58.49
  -5  -1  -2 1700.33   72.99
   5   1  -2 1652.53   56.99
   1  -5  -2 1680.73   66.69
   5   1  -2 1652.93   70.99
   5   1  -2 1673.53   56.49
   1  -5  -2 1688.63   65.29
  -1   5  -2 1613.44   68.99
   1  -5  -2 1697.73   73.89
  -5  -1  -2 1637.44   58.99
  -1   5   2 1585.14   67.09
  -1   5   2 1641.24   62.09
  -5  -1   2 1644.24   53.79
   5   1   2 1535.95   80.09
  -1   5   2 1654.83   58.69
   1  -5   2 1710.33   51.99
   5   1   2 1651.83   55.59
  -5  -1   2 1642.64   70.69
  -5  -1   2 1639.34   59.19
   5   1   2 1715.53   59.59
  -1   5   2 1611.54   56.99
   5   1   2 1622.84   65.89
   1  -5   2 1684.13   69.79
  -5   1  -2 1774.62   64.99
   1   5  -2 1818.02   73.79
  -5   1  -2 1768.72   70.59
  -5   1  -2 1670.13   85.29
   5  -1  -2 1964.50   78.79
   5  -1  -2 1832.12   63.79
  -1  -5  -2 1888.61   67.69
   1   5  -2 1912.71   60.49
   1   5  -2 1888.91   60.79
  -1  -5  -2 1773.32   77.79
   5  -1  -2 1862.31   61.99
  -5   1  -2 1811.92   61.89
  -1  -5  -2 1861.51   72.69
   5  -1   2 1847.12   85.29
  -1  -5   2 1892.21   74.99
  -5   1   2 1816.82   59.79
   5  -1   2 1847.72   65.09
  -1  -5   2 1842.22   56.09
  -5   1   2 1864.11   64.89
   1   5   2 1852.81   66.69
  -5   1   2 1885.71   59.69
   1   5   2 1846.22   62.29
   5  -1   2 1871.81   59.79
   1   5   2 1841.32   73.49
   1   5   2 1652.93   72.39
   5  -1   2 1800.62   76.49
  -3  -5  -2 1837.22   66.79
   3   5  -2 1808.02   62.89
   5  -3  -2 1801.82   69.69
  -3  -5  -2 1854.81   67.29
   5  -3  -2 1903.01   65.99
   3   5  -2 1729.53   77.29
  -5   3  -2 1931.71   65.09
  -5   3  -2 1865.71   88.49
   3   5  -2 1847.22   62.29
  -5   3  -2 1954.30   77.79
   3   5  -2 1817.72   55.49
  -3  -5  -2 1929.51   74.99
  -3  -5  -2 1850.71   82.39
   3   5   2 1847.22   65.09
  -5   3   2 1753.52   68.39
   5  -3   2 1854.41   84.89
   3   5   2 1838.02   66.79
  -3  -5   2 1868.41   78.59
   5  -3   2 1891.21   61.59
   3   5   2 1813.42   73.79
  -3  -5   2 1894.91   59.79
   5  -3   2 1909.11   68.19
  -3  -5   2 1847.32   61.99
  -5   3   2 1880.81   63.49
   5  -5  -2  451.75   29.20
  -5  -5  -2  422.26   28.90
   5  -5  -2  451.45   34.30
  -5  -5  -2  532.35   44.10
  -5   5  -2  438.76   31.70
  -5   5  -2  421.76   27.30
   5   5  -2  482.25   41.40
  -5  -5  -2  492.25   30.80
   5   5  -2  418.06   27.40
  -5  -5  -2  454.65   33.60
   5   5  -2  453.35   27.00
  -5   5  -2  512.85   41.90
   5   5   2  432.66   28.70
  -5   5   2  437.56   27.50
  -5   5   2  467.65   31.50
   5  -5   2  434.06   29.10
   5   5   2  496.65   29.30
   5   5   2  461.75   33.90
  -5  -5   2  384.26   36.70
  -5   5   2  453.55   31.90
   5  -5   2  465.55   38.70
   5  -5   2  458.55   25.50
  -5  -5   2  492.35   26.70
  -5  -5   2  424.26   24.80
   4  -6  -2  117.39   18.40
  -6  -4  -2  132.19   21.30
   6   4  -2  115.59   16.40
   6   4  -2  100.99   16.50
  -6  -4  -2  119.89   24.40
  -4   6  -2  133.19   20.80
   4  -6  -2  118.39   25.60
  -4   6  -2  124.09   23.70
  -4   6  -2   95.99   15.70
   6   4  -2  129.29   25.60
  -6  -4  -2  139.59   19.60
  -6  -4  -2  132.79   18.50
   4  -6  -2  145.59   23.20
   4  -6   2  137.39   14.20
  -4   6   2  143.69   21.90
   4  -6   2  121.89   17.70
  -6  -4   2  126.39   16.80
   6   4   2  115.59   17.30
   6   4   2  183.28   17.70
   4  -6   2  104.19   23.10
   4  -6   2  121.69   27.20
  -4   6   2  135.29   19.50
  -6  -4   2  111.19   14.50
  -4   6   2  117.29   22.40
   6   4   2  113.49   21.00
  -6  -4   2  153.68   26.30
  -2   6  -2   17.60    7.40
   2  -6  -2   33.80    9.90
  -6  -2  -2   31.10   13.00
  -2   6  -2   17.90   13.20
   2  -6  -2   35.70   12.20
  -2   6  -2   42.40   12.30
   6   2  -2   27.10    8.60
   6   2  -2   38.50   10.50
   6   2  -2   29.70   14.80
   2  -6  -2   46.70   14.50
  -6  -2  -2    8.00    7.40
  -6  -2  -2   29.30   14.20
   2  -6  -2   27.00   15.40
  -6  -2  -2   34.30    9.90
   6   2   2    2.50   11.90
  -6  -2   2   24.60    8.20
   6   2   2    1.10   16.40
  -2   6   2   24.50    6.30
   6   2   2   26.80    9.90
   2  -6   2   32.10   15.30
  -2   6   2   23.90   10.00
   2  -6   2   36.00    7.90
  -2   6   2   30.50   13.30
  -2   6   2   19.40   14.90
  -6  -2   2   25.60   13.00
  -6  -2   2   22.40    8.10
   2  -6   2   22.80    8.30
   6   2   2   46.90   13.70
   6   2   2   36.60    9.30
   0  -6  -2  620.74   33.30
   0  -6  -2  595.84   36.90
   6   0  -2  606.64   43.50
   0  -6  -2  553.04   41.60
   0   6  -2  573.64   29.60
   6   0  -2  615.54   31.60
  -6   0  -2  597.34   31.50
   0  -6  -2  666.23   36.80
  -6   0  -2  598.24   43.60
   6   0  -2  613.14   30.80
  -6   0  -2  616.04   32.80
  -6   0  -2  591.74   37.40
   0   6  -2  613.94   41.90
   0   6  -2  606.94   29.90
   0  -6   2  597.64   26.90
   6   0   2  607.64   32.50
   6   0   2  643.34   34.30
   6   0   2  590.34   49.10
   0   6   2  613.04   35.40
  -6   0   2  616.74   29.60
   0   6   2  593.74   35.40
  -6   0   2  599.54   29.70
   0   6   2  592.14   38.60
  -6   0   2  591.94   28.90
   0  -6   2  632.64   27.40
   0  -6   2  638.74   41.80
   0   6   2  601.54   31.40
  -6   2  -2  869.61   43.00
  -2  -6  -2  907.71   42.90
  -6   2  -2  809.92   38.10
   2   6  -2  837.72   37.90
  -2  -6  -2  881.61   53.79
  -2  -6  -2  808.42   45.40
   2   6  -2  733.43   48.80
   6  -2  -2  880.51   39.30
  -6   2  -2  683.73   54.39
  -2  -6  -2  880.41   41.20
   6  -2  -2  880.31   42.80
   2   6   2  907.11   40.10
   6  -2   2  921.71   44.10
   6  -2   2  764.32   54.29
  -6   2   2  849.52   37.60
  -2  -6   2  830.92   34.60
   6  -2   2  776.82   35.30
  -6   2   2  821.32   39.70
  -6   2   2  843.22   37.40
  -2  -6   2  873.51   34.80
   2   6   2  851.41   46.50
   2   6   2  812.12   41.50
  -2  -6   2  913.31   51.79
  -4  -6  -2 5887.11  174.28
  -6   4  -2 5586.24  198.98
   4   6  -2 5904.21  168.98
  -6   4  -2 6048.49  171.68
  -4  -6  -2 5885.41  197.58
   6  -4  -2 5978.50  181.58
  -4  -6  -2 6037.20  180.88
   6  -4  -2 5650.33  171.18
  -6   4  -2 5822.42  179.08
   4   6  -2 5837.82  153.08
  -4  -6  -2 6006.90  173.98
   4   6  -2 5881.91  192.78
   4   6  -2 5850.81  170.08
  -4  -6   2 5946.41  192.78
   6  -4   2 5930.41  177.28
  -4  -6   2 5869.91  165.48
  -6   4   2 5773.92  169.18
  -4  -6   2 5974.10  165.58
   6  -4   2 6012.20  196.98
  -6   4   2 5829.52  172.88
  -6   4   2 5791.02  174.68
   6  -4   2 5795.82  166.78
   4   6   2 5977.90  181.18
   4   6   2 5896.41  171.98
   6   6  -2  459.35   29.80
  -6  -6  -2  387.56   29.60
  -6   6  -2  395.86   28.80
   6  -6  -2  450.55   31.70
  -6  -6  -2  426.06   32.00
   6  -6  -2  453.75   37.40
  -6   6  -2  474.15   43.40
  -6  -6  -2  458.15   45.90
   6   6  -2  450.15   43.70
   6   6  -2  449.36   31.30
  -6  -6  -2  441.16   34.60
  -6   6  -2  434.56   34.80
   6   6   2  412.86   43.60
  -6   6   2  478.85   35.70
  -6  -6   2  409.56   27.30
  -6  -6   2  416.96   27.90
  -6   6   2  431.96   32.60
  -6  -6   2  479.75   44.90
   6   6   2  478.15   31.50
   6  -6   2  443.26   28.60
   6   6   2  446.76   34.20
   6  -6   2  480.05   41.20
  -6   6   2  446.76   30.40
   6  -6   2  401.16   32.30
   6   6   2  434.76   31.00
  -5   7  -2  355.76   31.70
  -5   7  -2  396.36   28.60
   7   5  -2  408.96   47.10
  -7  -5  -2  372.16   29.70
   5  -7  -2  403.16   35.00
  -5   7  -2  381.86   38.40
   5  -7  -2  432.56   43.50
   7   5  -2  345.87   27.50
   5  -7  -2  361.56   29.00
  -7  -5  -2  357.26   31.10
  -7  -5  -2  364.36   28.40
  -7  -5  -2  499.25   46.40
   7   5  -2  345.87   26.60
  -5   7   2  420.46   33.40
   7   5   2  389.36   29.20
   7   5   2  334.57   27.30
  -5   7   2  339.07   28.20
   5  -7   2  403.26   30.50
   5  -7   2  404.36   26.20
   5  -7   2  433.46   38.50
   5  -7   2  412.76   47.60
  -7  -5   2  398.66   40.30
  -7  -5   2  401.76   27.10
   7   5   2  391.56   31.70
   7   5   2  384.96   46.40
  -5   7   2  385.36   34.70
  -7  -5   2  380.06   26.60
  -7  -3  -2  700.33   52.29
   7   3  -2  648.74   34.90
  -3   7  -2  631.74   39.70
  -7  -3  -2  672.23   37.50
   3  -7  -2  663.33   49.99
  -3   7  -2  696.13   48.30
  -3   7  -2  693.23   36.70
  -7  -3  -2  698.43   38.50
   7   3  -2  741.83   38.40
   3  -7  -2  664.43   37.90
   7   3  -2  700.73   51.59
   3  -7  -2  624.24   42.80
  -7  -3  -2  692.23   42.20
  -7  -3   2  695.03   35.00
  -3   7   2  754.42   43.00
   7   3   2  708.83   36.30
   7   3   2  717.43   38.30
   3  -7   2  674.93   51.29
  -7  -3   2  663.83   33.60
   3  -7   2  674.23   32.90
  -7  -3   2  644.94   49.50
   7   3   2  706.73   41.50
  -3   7   2  618.34   35.50
  -3   7   2  643.54   42.80
   1  -7  -2   82.69   20.80
  -7  -1  -2  130.19   20.70
   1  -7  -2  121.19   20.40
  -1   7  -2  109.19   23.00
   7   1  -2  131.89   25.20
  -1   7  -2  105.19   17.60
  -7  -1  -2   90.29   15.50
  -7  -1  -2  100.49   16.20
   7   1  -2   72.09   14.40
   7   1  -2  115.59   16.40
  -7  -1  -2  121.49   25.90
   1  -7  -2  109.79   24.50
   1  -7  -2  123.49   18.80
  -1   7  -2  104.79   16.00
   1  -7   2  121.99   14.90
  -1   7   2  117.59   22.90
  -1   7   2   93.69   16.20
  -1   7   2   97.49   15.40
  -7  -1   2  138.99   16.70
   7   1   2  129.09   16.90
   7   1   2   93.49   27.80
   1  -7   2  104.49   23.50
  -7  -1   2  114.59   23.90
   1  -7   2   85.19   13.40
   7   1   2   93.49   16.90
  -1   7   2  110.89   20.00
  -7  -1   2  125.39   17.00
  -7  -1   2  112.09   14.00
   7  -1  -2  374.16   25.60
   7  -1  -2  408.06   39.20
   1   7  -2  429.96   37.80
  -1  -7  -2  397.16   32.20
   1   7  -2  347.27   24.00
  -7   1  -2  371.76   28.70
   1   7  -2  385.56   25.30
  -7   1  -2  403.26   28.10
  -1  -7  -2  401.06   27.90
  -7   1  -2  371.66   25.90
  -1  -7  -2  365.06   43.00
  -1  -7  -2  358.06   28.60
   7  -1  -2  337.87   27.20
   7  -1   2  370.96   29.50
   7  -1   2  413.86   41.80
   1   7   2  377.46   32.20
  -7   1   2  390.96   25.20
  -1  -7   2  400.26   23.50
  -7   1   2  347.07   24.40
  -1  -7   2  345.57   25.10
  -1  -7   2  356.56   35.70
   1   7   2  394.96   30.30
  -7   1   2  396.16   26.40
   7  -1   2  417.86   25.40
   1   7   2  378.66   26.90
  -3  -7  -2 1222.98   58.59
  -3  -7  -2 1176.58   53.89
   7  -3  -2 1173.38   52.39
   3   7  -2 1173.28   51.19
  -7   3  -2 1201.68   57.09
   3   7  -2 1238.28   67.59
  -3  -7  -2 1191.08   69.39
   7  -3  -2 1262.67   58.59
   3   7  -2 1167.98   50.09
  -3  -7  -2 1219.88   54.99
  -7   3  -2 1004.60   69.39
  -7   3  -2 1181.28   51.99
  -3  -7   2 1300.07   68.79
   7  -3   2 1249.88   58.29
   3   7   2 1198.28   59.09
   3   7   2 1303.37   73.69
  -3  -7   2 1284.97   49.10
   7  -3   2 1213.88   49.80
   7  -3   2 1198.68   71.09
  -7   3   2 1160.38   50.49
  -3  -7   2 1226.48   48.50
  -7   3   2 1243.08   52.99
   3   7   2 1214.08   53.19
   3   7   2 1254.27   55.89
  -7   5  -2  275.37   24.30
  -7   5  -2  278.57   40.80
  -7   5  -2  284.97   28.50
  -5  -7  -2  269.87   25.70
   5   7  -2  289.57   40.10
  -5  -7  -2  258.97   37.80
   5   7  -2  265.27   22.80
   7  -5  -2  302.57   30.00
   5   7  -2  251.97   23.70
   5   7  -2  282.57   11.50
   7  -5  -2  245.68   23.90
  -5  -7  -2  273.87   26.10
  -5  -7  -2  300.67   26.10
   5   7  -2  264.87   11.00
  -7   5   2  276.27   26.60
  -7   5   2  252.97   24.30
   7  -5   2  254.57   31.30
   5   7   2  263.37   24.40
  -5  -7   2  278.37   22.70
   5   7   2  300.87   28.10
   5   7   2  275.77   40.00
  -5  -7   2  279.37   22.20
   7  -5   2  300.37   23.00
   5   7   2  249.38   25.20
  -5  -7   2  247.68   37.70
   7  -5   2  325.37   36.50
  -7  -7  -2  711.93   58.69
  -7   7  -2  574.84   56.69
   7   7  -2  629.14   37.70
  -7   7  -2  652.23   40.70
   7  -7  -2  631.24   39.90
  -7   7  -2  635.24   46.90
   7   7  -2  537.55   51.99
   7  -7  -2  607.24   50.79
  -7  -7  -2  677.33   41.40
   7  -7  -2  620.74   24.70
  -7  -7  -2  657.63   42.50
   7   7  -2  608.24   39.30
  -7  -7  -2  651.63   42.50
  -7   7   2  615.34   53.59
  -7  -7   2  641.14   38.00
   7  -7   2  731.33   56.59
   7   7   2  712.33   41.80
  -7  -7   2  584.54   35.50
   7  -7   2  589.04   52.99
   7   7   2  627.54   42.20
   7  -7   2  586.54   36.00
   7   7   2  562.74   53.89
  -7   7   2  642.74   40.80
  -7  -7   2  553.94   52.89
   7   7   2  617.74   40.60
   8   6  -2 2297.67  110.29
   6  -8  -2 2271.47   88.69
   6  -8  -2 2290.87  104.99
  -6   8  -2 2266.07   87.39
   6  -8  -2 2122.09  110.49
  -8  -6  -2 2192.98   90.29
  -8  -6  -2 2242.88   88.49
   8   6  -2 2253.57   84.99
  -8  -6  -2 2353.76   90.49
  -8  -6  -2 2246.18  111.89
  -6   8  -2 2154.68   96.29
  -6   8  -2 2202.78  108.79
   8   6  -2 2078.39   85.49
   6  -8   2 2306.27  100.39
  -8  -6   2 2290.17   83.19
   6  -8   2 2221.88   82.49
  -6   8   2 2286.37  103.79
   8   6   2 2179.08   85.69
  -8  -6   2 2337.57  110.89
  -6   8   2 2304.67   87.29
   6  -8   2 2413.16  105.69
   8   6   2 2269.07  113.09
   8   6   2 2241.68   88.19
  -8  -6   2 2312.77   84.19
  -6   8   2 2204.38   92.19
   8   6   2 2172.88   89.09
   6  -8   2 2313.77  114.19
  -8  -4  -2  307.87   27.20
   4  -8  -2  246.48   25.00
  -4   8  -2  230.58   30.10
   8   4  -2  274.37   23.90
  -4   8  -2  298.37   33.40
  -8  -4  -2  223.18   29.40
  -4   8  -2  250.47   23.40
  -8  -4  -2  248.08   23.30
   4  -8  -2  290.77   35.80
   8   4  -2  294.77   41.90
   4  -8  -2  282.77   40.80
  -8  -4  -2  256.07   39.00
   8   4  -2  278.07   25.20
  -8  -4   2  249.28   13.20
   4  -8   2  293.37   25.70
  -8  -4   2  262.67   24.40
   8   4   2  265.57   24.70
  -4   8   2  289.97   34.30
   8   4   2  303.37   27.70
   4  -8   2  300.67   41.00
  -8  -4   2  232.98   36.70
   8   4   2  249.58   39.60
  -8  -4   2  282.27   23.10
   8   4   2  306.27   25.40
  -4   8   2  333.27   33.60
  -4   8   2  233.08   23.30
   4  -8   2  266.47   22.70
  -2   8  -2  143.49   20.60
   2  -8  -2  110.69   28.20
   8   2  -2  132.19   19.20
  -2   8  -2  149.79   29.60
   2  -8  -2  141.69   25.30
   8   2  -2  151.38   21.20
   2  -8  -2  130.79   20.30
  -2   8  -2  142.69   26.70
   8   2  -2  123.79   27.90
  -8  -2  -2  144.89   28.20
  -8  -2  -2  134.59   20.00
  -2   8  -2  135.39   21.50
  -8  -2  -2  163.48   24.30
  -8  -2  -2  161.08   22.00
  -8  -2   2  143.09   16.60
  -8  -2   2  191.08   22.20
  -2   8   2  129.29   29.40
  -2   8   2  133.79   13.70
  -2   8   2  168.78   22.40
   2  -8   2  156.88   31.00
  -8  -2   2  132.39   18.30
   8   2   2  139.29   21.00
   8   2   2  130.99   29.20
  -8  -2   2  114.09   26.70
   2  -8   2  143.09   18.90
  -2   8   2  116.89   22.30
   2  -8   2  184.08   21.20
   8   2   2  159.28   20.40
  -2   8   2  131.99   26.80
  -8   0  -2 1056.49   50.19
   0   8  -2 1062.79   48.40
  -8   0  -2 1012.50   48.50
   8   0  -2 1087.69   66.29
   0  -8  -2 1016.10   53.19
   8   0  -2 1016.10   47.60
   0  -8  -2 1035.90   54.19
   8   0  -2  939.41   47.90
  -8   0  -2 1079.59   53.69
   0   8  -2  970.70   61.29
  -8   0  -2  871.51   59.89
   0  -8  -2  987.40   48.80
   0  -8  -2 1022.90   65.09
  -8   0   2 1095.89   47.00
   8   0   2 1083.89   47.50
   8   0   2  992.40   70.99
   0  -8   2 1154.18   65.59
   0  -8   2 1001.00   44.10
   0   8   2 1031.70   54.59
   0   8   2 1023.20   48.50
  -8   0   2 1001.80   45.70
   0   8   2  943.01   65.49
   0   8   2  949.71   51.99
   8   0   2 1016.80   51.19
   0  -8   2 1042.90   43.90
   8  -2  -2 5995.00  178.98
   2   8  -2 6072.29  202.48
   2   8  -2 5739.23  175.98
  -8   2  -2 6260.37  180.18
   8  -2  -2 5999.60  184.58
  -2  -8  -2 6043.00  208.38
  -2  -8  -2 6071.39  181.08
  -2  -8  -2 6138.39  186.98
   8  -2  -2 6147.88  208.08
  -8   2  -2 5676.93  182.28
  -2  -8  -2 5941.31  183.48
   2   8  -2 6090.49  178.08
  -2  -8   2 6031.80  202.98
   2   8   2 6165.48  189.38
  -8   2   2 6182.58  177.88
   8  -2   2 6147.58  213.78
  -2  -8   2 5866.31  172.18
   2   8   2 6034.50  185.08
   2   8   2 6245.08  210.38
  -8   2   2 6010.50  175.88
   8  -2   2 6081.99  175.68
   8  -2   2 6172.68  187.68
   2   8   2 6119.09  179.68
  -2  -8   2 5884.51  172.28
  -8   4  -2  482.55   36.90
  -4  -8  -2  464.75   33.80
   8  -4  -2  532.45   33.90
  -4  -8  -2  507.05   36.90
   4   8  -2  456.65   43.10
  -4  -8  -2  479.85   34.80
  -8   4  -2  444.76   31.70
  -8   4  -2  445.36   47.20
   4   8  -2  492.05   32.60
   4   8  -2  434.86   30.30
   8  -4  -2  460.75   36.90
  -4  -8  -2  441.16   46.30
   8  -4   2  487.45   46.10
   4   8   2  560.24   50.89
   4   8   2  480.35   37.10
   8  -4   2  463.95   30.00
  -8   4   2  464.45   33.20
   8  -4   2  471.95   36.90
   4   8   2  476.05   33.40
   4   8   2  493.45   34.30
  -8   4   2  434.76   30.40
  -4  -8   2  528.75   31.30
  -4  -8   2  498.15   44.90
  -4  -8   2  437.56   29.30
   8  -6  -2 2611.34   98.59
  -6  -8  -2 2635.74  124.99
   6   8  -2 2589.04   96.89
  -6  -8  -2 2673.63  101.79
  -6  -8  -2 2531.75   99.19
  -6  -8  -2 2667.13  100.09
  -8   6  -2 2764.92   98.69
   6   8  -2 2614.14   94.99
  -8   6  -2 2470.75  123.09
  -8   6  -2 2617.24  107.89
   6   8  -2 2613.04  121.09
   8  -6  -2 2642.74  112.49
  -8   6   2 2615.84  110.69
   8  -6   2 2798.52  114.09
   6   8   2 2776.12  100.49
   8  -6   2 2692.13  121.59
   6   8   2 2724.23   99.99
  -6  -8   2 2705.53   93.49
  -8   6   2 2707.93   97.39
   6   8   2 2593.54  101.49
   8  -6   2 2637.24   93.79
  -6  -8   2 2593.74   92.99
   6   8   2 2669.43  125.49
  -6  -8   2 2665.53  121.59
   8  -8  -2  419.46   33.80
  -8   8  -2  400.46   33.80
  -8  -8  -2  349.27   33.80
   8  -8  -2  400.76   41.20
   8   8  -2  476.25   34.10
  -8   8  -2  408.46   53.99
   8   8  -2  555.84   54.59
   8  -8  -2  440.86   18.50
  -8  -8  -2  478.15   37.10
   8   8  -2  481.55   37.10
  -8   8  -2  423.06   38.90
  -8  -8  -2  418.06   34.20
  -8  -8  -2  422.56   58.09
  -8  -8   2  471.45   33.40
  -8  -8   2  470.95   33.10
  -8   8   2  407.16   37.20
   8   8   2  441.76   36.30
  -8   8   2  440.46   35.00
   8  -8   2  439.76   41.60
   8   8   2  430.56   55.59
   8   8   2  456.55   35.00
   8   8   2  446.46   36.70
  -8  -8   2  433.76   55.69
   8  -8   2  427.96   39.60
   8  -8   2  425.66   32.10
  -9  -7  -2   -4.40   15.60
   7  -9  -2    6.20    8.50
  -7   9  -2   13.40   13.10
   9   7  -2  -17.60   19.00
  -9  -7  -2  -10.00    8.00
  -9  -7  -2  -11.50   11.20
   7  -9  -2    9.70   15.90
  -9  -7  -2   -0.50   22.60
  -7   9  -2    5.40   12.50
   7  -9  -2    1.50   19.80
  -7   9  -2    6.20   15.10
   9   7  -2   11.70   12.90
   9   7  -2    0.60    9.40
   7  -9   2   17.20   14.50
   7  -9   2   -5.10   22.00
   7  -9   2  -12.70    9.80
  -9  -7   2    4.40   20.70
  -9  -7   2   14.50   13.40
   9   7   2    5.00   10.00
   9   7   2   -1.70   11.80
   9   7   2   -3.80   11.20
   9   7   2  -25.50   17.40
  -7   9   2   -5.10   11.80
  -7   9   2    4.50   17.30
  -7   9   2    2.00   10.80
  -9  -7   2    5.90    9.50
   7  -9   2   44.00   16.70
   5  -9  -2   56.99   44.90
  -9  -5  -2   75.19   19.80
   9   5  -2   75.29   19.30
   5  -9  -2   59.39   16.30
  -5   9  -2   47.70   39.90
  -9  -5  -2   85.79   18.90
   5  -9  -2   83.59   26.90
  -5   9  -2   76.99   17.20
   9   5  -2  108.79   19.10
   9   5  -2   50.39   24.20
  -9  -5  -2   73.39   24.20
  -5   9  -2   73.59   39.30
  -9  -5  -2   79.59   21.40
   9   5   2   60.19   21.20
   5  -9   2  110.59   19.70
  -9  -5   2   65.49    5.80
  -9  -5   2   85.29   23.20
  -9  -5   2  105.59   18.50
   9   5   2   96.59   19.20
   9   5   2   75.89   17.80
   9   5   2   46.70   24.10
  -9  -5   2   79.09    6.40
   5  -9   2   69.69   21.60
  -9  -5   2   81.09   19.00
   5  -9   2   83.19   27.40
  -5   9   2  109.99   30.20
  -5   9   2   56.19   21.00
  -5   9   2   82.59   19.20
  -3   9  -2  921.31   52.99
  -9  -3  -2 1019.20   51.09
   9   3  -2  953.20   47.90
  -3   9  -2 1084.39   62.89
   9   3  -2  915.51   65.89
  -9  -3  -2 1093.09   72.59
   3  -9  -2  957.40   69.39
   3  -9  -2  860.41   54.89
  -9  -3  -2  974.50   50.69
   3  -9  -2  940.21   49.90
  -3   9  -2  971.40   49.40
  -9  -3  -2  969.00   52.19
   9   3  -2  924.91   49.10
  -9  -3   2  832.72   63.79
  -3   9   2  932.61   67.29
  -9  -3   2  922.31   46.30
   9   3   2  897.91   49.00
  -3   9   2  877.41   31.70
   9   3   2  975.90   48.00
  -3   9   2  963.60   49.10
   9   3   2  833.42   65.69
  -3   9   2  880.71   53.29
   9   3   2  987.00   51.79
   3  -9   2  951.50   47.40
   3  -9   2  896.91   63.09
  -3   9   2  899.01   54.19
  -9  -3   2  970.90   46.70
   3  -9   2  919.41   44.50
   1  -9  -2 1046.50   56.19
  -9  -1  -2  957.40   65.79
  -1   9  -2 1029.60   50.39
  -9  -1  -2 1051.09   55.39
   1  -9  -2 1081.99   70.89
  -1   9  -2  962.50   63.39
  -9  -1  -2 1104.39   52.49
   1  -9  -2 1058.49   56.99
   9   1  -2 1172.38   53.79
   1  -9  -2  975.30   50.29
  -1   9  -2  972.70   51.99
   9   1  -2  986.30   67.79
   9   1  -2 1058.99   50.49
  -9  -1  -2  993.20   50.89
  -1   9   2 1026.00   56.39
   9   1   2  939.81   47.50
   1  -9   2 1023.30   46.40
   1  -9   2 1103.19   68.79
  -1   9   2 1050.19   51.99
  -1   9   2 1070.39   71.49
  -1   9   2  958.70   55.89
  -9  -1   2 1015.20   66.69
  -9  -1   2 1006.50   48.10
  -9  -1   2 1095.39   49.20
   1  -9   2 1069.79   48.30
   9   1   2 1036.40   53.39
   9   1   2 1083.19   70.39
   9   1   2  889.61   72.89
   9  -1  -2  879.21   63.39
   9  -1  -2  765.52   45.80
  -1  -9  -2  839.02   63.29
  -9   1  -2  893.91   46.10
   1   9  -2  845.82   59.79
   9  -1  -2  854.71   44.70
  -9   1  -2  804.82   46.10
   1   9  -2  857.11   44.30
   1   9  -2  819.02   44.00
  -9   1  -2  827.32   48.00
  -1  -9  -2  758.92   44.90
  -1  -9  -2  836.82   49.60
   9  -1   2  954.30   66.79
  -9   1   2  842.02   43.50
   9  -1   2  839.32   65.99
   9  -1   2  814.42   42.20
   1   9   2  826.32   48.90
   1   9   2  783.82   49.60
  -1  -9   2  818.12   41.20
  -9   1   2  910.41   44.60
  -1  -9   2  803.12   57.89
   9  -1   2  789.32   48.50
  -1  -9   2  832.52   40.90
   1   9   2  746.63   59.59
   1   9   2  838.52   45.60
  -9   3  -2 1692.23   71.39
   3   9  -2 1776.12   71.39
  -3  -9  -2 1654.73   73.69
  -3  -9  -2 1673.33   75.39
  -3  -9  -2 1722.03   72.89
   3   9  -2 1800.42   92.09
   9  -3  -2 1690.63   70.89
   3   9  -2 1672.53   69.39
  -3  -9  -2 1836.42   98.39
  -9   3  -2 1694.63   75.29
   9  -3  -2 1819.52   79.09
  -3  -9   2 1707.13   66.79
   9  -3   2 1838.82   96.99
   3   9   2 1756.52   77.99
  -3  -9   2 1714.53   66.49
  -9   3   2 1652.53   68.09
   3   9   2 1622.24   90.79
   9  -3   2 1737.43   69.09
   3   9   2 1750.82   75.19
   3   9   2 1735.23   71.99
   9  -3   2 1742.03   78.09
  -3  -9   2 1807.52   90.79
   9  -3   2 1700.43   92.99
  -9   3   2 1689.83   70.79
  -5  -9  -2 1717.23   98.39
  -5  -9  -2 1802.52   79.89
   5   9  -2 1994.20   57.99
  -9   5  -2 1948.01   78.79
  -9   5  -2 1849.02   90.79
   9  -5  -2 1701.53   93.29
   5   9  -2 1923.11   78.09
   9  -5  -2 1785.12   76.59
  -5  -9  -2 1867.11   80.79
  -5  -9  -2 1853.21   79.79
   5   9  -2 1777.52   97.69
   5   9  -2 1898.01   75.99
  -9   5  -2 1793.52  110.39
   9  -5   2 1741.63   88.79
   5   9   2 1913.41  104.59
   9  -5   2 1888.91   74.09
  -5  -9   2 1984.90  100.29
   5   9   2 1864.31   82.19
  -9   5   2 1759.52   84.19
  -5  -9   2 2046.80   75.09
  -5  -9   2 1799.02   72.19
   5   9   2 1880.91   78.79
  -9   5   2 1909.31   76.69
   9  -5   2 1935.11  103.29
  -7  -9  -2   21.50   15.40
  -9   7  -2   20.60   12.60
   9  -7  -2   11.40   10.00
   7   9  -2   -2.10   20.30
  -7  -9  -2   18.80   12.90
   9  -7  -2   57.39   20.20
  -7  -9  -2   18.70   15.70
  -9   7  -2   38.10   11.60
   7   9  -2   -9.30    8.40
  -7  -9  -2  -12.50   18.60
  -9   7  -2   29.50   20.10
   7   9  -2   14.70   14.20
   7   9   2   36.40   23.60
  -7  -9   2   11.90   20.20
  -9   7   2    2.90   13.70
   7   9   2    3.30   10.70
  -9   7   2    6.00   11.80
   7   9   2    2.80   12.90
   9  -7   2   17.10   14.10
   9  -7   2   25.10   10.60
  -7  -9   2   39.10   13.90
   9  -7   2   13.40   14.60
   7   9   2    0.30   13.80
  -7  -9   2    6.90    9.80
  -9  -9  -2   19.10   15.80
  -9  -9  -2    4.40    9.60
  -9  -9  -2    0.70   23.00
  -9  -9  -2   27.30   15.70
   9   9  -2  -19.90   25.90
   9  -9  -2   10.70    8.90
  -9   9  -2   -3.90   11.20
   9   9  -2   -6.10   11.30
   9  -9  -2    0.50    4.80
  -9   9  -2   21.00   18.60
   9   9  -2  -12.80   10.50
   9  -9   2   -0.60   10.40
   9   9   2   11.00   11.90
   9   9   2   -4.70   12.00
  -9   9   2   19.60   15.80
  -9  -9   2   -4.90   11.10
   9  -9   2   -3.50   14.30
   9   9   2    9.50   25.20
  -9   9   2   16.20   14.40
  -9  -9   2  -23.00   20.40
   9  -9   2   -8.50   12.90
   9   9   2    8.30   11.30
  -9  -9   2   10.50   13.40
 -10  -8  -2   17.90   24.70
  10   8  -2    7.50   12.70
 -10  -8  -2   10.70   13.10
  10   8  -2   -2.50   23.80
  -8  10  -2   20.00   12.90
 -10  -8  -2   30.10   16.80
  -8  10  -2   19.60   17.30
   8 -10  -2  -16.00   23.70
 -10  -8  -2    7.50   10.30
  10   8  -2   -3.00   13.40
   8 -10  -2   -7.90   11.90
   8 -10  -2   -3.60   19.50
 -10  -8   2    9.30   12.20
  10   8   2    4.00   10.10
   8 -10   2   23.30   18.10
 -10  -8   2    3.60    9.50
  10   8   2  -23.60   22.70
  10   8   2  -10.50   10.80
   8 -10   2   23.50   13.20
  -8  10   2   12.70   14.90
   8 -10   2    1.70   26.80
   8 -10   2    7.20   13.70
 -10  -8   2   29.30   25.00
  10   8   2   -6.40   10.30
 -10  -6  -2   94.79   22.80
 -10  -6  -2  112.09   23.40
   6 -10  -2   94.29   18.50
   6 -10  -2  119.39   28.30
 -10  -6  -2  140.09   23.70
  -6  10  -2   84.69   26.30
   6 -10  -2   92.89   31.50
  -6  10  -2  119.39   25.30
 -10  -6  -2   91.69   31.70
  10   6  -2  108.19   23.00
  10   6  -2  105.99   20.00
  -6  10  -2   90.99   20.00
  10   6  -2   73.99   28.40
 -10  -6   2   85.09   31.40
  10   6   2   66.39   26.40
  10   6   2  116.99   21.60
  -6  10   2  132.89   27.60
   6 -10   2   94.79   19.20
   6 -10   2   70.29   30.60
  10   6   2   87.39   19.00
 -10  -6   2  109.49   20.10
  -6  10   2   98.79   21.30
  10   6   2   96.99   20.80
   6 -10   2  135.49   27.70
  -6  10   2  130.19   28.30
 -10  -6   2   75.89   19.30
   4 -10  -2  204.78   35.00
 -10  -4  -2  179.08   26.50
   4 -10  -2  205.48   28.30
  10   4  -2  196.18   26.40
  -4  10  -2  209.88   31.40
  -4  10  -2  199.68   32.00
   4 -10  -2  203.48   38.60
 -10  -4  -2  164.88   27.10
 -10  -4  -2  234.48   42.20
  -4  10  -2  223.48   29.00
  10   4  -2  189.28   27.50
 -10  -4  -2  184.68   25.80
  10   4  -2  240.88   40.30
  10   4   2  212.48   28.30
   4 -10   2  222.38   28.70
   4 -10   2  172.88   23.00
  -4  10   2  189.08   27.20
 -10  -4   2  181.68   25.00
 -10  -4   2  258.97   24.60
  10   4   2  215.38   27.20
  10   4   2  205.68   27.40
 -10  -4   2  186.28   37.30
   4 -10   2  188.78   38.90
  -4  10   2  243.88   35.10
  10   4   2  174.18   37.20
  -4  10   2  240.48   35.30
  10   2  -2   86.59   28.00
  10   2  -2  157.78   22.50
  -2  10  -2  163.88   24.90
 -10  -2  -2  174.98   27.70
   2 -10  -2  188.18   36.50
   2 -10  -2  173.18   27.10
 -10  -2  -2  166.18   33.10
 -10  -2  -2  158.58   24.00
 -10  -2  -2  129.49   29.90
  -2  10  -2  191.48   34.50
  10   2  -2  128.09   26.10
  -2  10  -2  185.28   37.70
   2 -10  -2  244.58   49.20
  -2  10   2  157.98   24.70
  -2  10   2  180.08   38.90
  10   2   2  134.79   21.30
  10   2   2  135.89   30.60
 -10  -2   2  150.18   25.60
   2 -10   2  194.08   23.70
  -2  10   2  222.98   33.70
  10   2   2  162.18   36.70
  -2  10   2  263.27   47.70
   2 -10   2  197.88   35.40
   2 -10   2  309.47   30.20
 -10  -2   2  160.88   34.10
 -10  -2   2  202.68   25.60
   0  10  -2 3187.48  118.79
  10   0  -2 3351.26  120.29
 -10   0  -2 3398.16  121.89
   0 -10  -2 3441.16  128.39
 -10   0  -2 3403.06  120.19
  10   0  -2 3177.78  141.29
   0 -10  -2 3503.35  123.09
 -10   0  -2 3232.88  141.59
   0  10  -2 3468.65  142.99
   0 -10  -2 3194.08  142.29
   0 -10  -2 3173.98  116.39
  10   0  -2 3309.87  115.49
 -10   0  -2 3443.76  117.79
   0  10  -2 3433.06  116.59
  10   0   2 3382.16  126.49
   0 -10   2 3364.36  141.19
   0  10   2 3464.65  147.99
   0  10   2 3462.25  131.49
  10   0   2 3430.36  114.59
 -10   0   2 3346.37  112.99
   0 -10   2 3390.26  112.39
   0 -10   2 3465.45  111.99
  10   0   2 3368.86  145.19
   0  10   2 3427.36  117.79
 -10   0   2 3309.27  116.29
   0  10   2 3372.76  124.59
  10   0   2 3363.36  157.88
   2  10  -2  300.57   27.10
   2  10  -2  303.77   27.60
  -2 -10  -2  405.26   39.20
  -2 -10  -2  249.68   40.80
  -2 -10  -2  349.57   31.90
   2  10  -2  330.77   45.80
  10  -2  -2  295.37   27.70
  -2 -10  -2  277.37   33.60
 -10   2  -2  276.17   41.30
 -10   2  -2  350.56   30.10
  10  -2  -2  315.37   43.20
  10  -2  -2  224.88   39.00
  -2 -10   2  261.07   39.50
  10  -2   2  425.66   66.69
  10  -2   2  293.27   43.60
   2  10   2  373.46   52.19
  10  -2   2  279.37   25.60
   2  10   2  304.17   38.20
  10  -2   2  310.57   46.20
 -10   2   2  281.97   27.70
 -10   2   2  322.77   37.50
   2  10   2  318.17   46.60
   2  10   2  298.57   29.80
  -2 -10   2  283.07   26.40
  -2 -10   2  292.37   25.80
   4  10  -2 1935.11   79.89
  -4 -10  -2 1960.50   84.69
  -4 -10  -2 2081.09  109.99
   4  10  -2 2083.49  105.89
  -4 -10  -2 1908.51   83.89
  -4 -10  -2 1966.70   83.79
 -10   4  -2 1887.11   86.19
   4  10  -2 2086.39   82.89
  10  -4  -2 1930.41   81.59
 -10   4  -2 2034.10   82.79
  10  -4  -2 2098.59   92.19
   4  10   2 2012.90   86.79
  -4 -10   2 2069.69  105.29
  -4 -10   2 1940.41   76.79
 -10   4   2 2034.20   83.59
  10  -4   2 2096.69  106.99
  10  -4   2 1827.12  103.19
  10  -4   2 2003.50   90.89
   4  10   2 2078.59   88.29
  -4 -10   2 1898.31   76.89
  10  -4   2 1885.01   77.59
 -10   4   2 2096.99   81.59
   4  10   2 2039.00   83.79
   4  10   2 2107.29  112.29
  -6 -10  -2   50.09   18.70
  10  -6  -2   28.20   15.60
   6  10  -2   14.50   20.00
   6  10  -2   44.10    8.10
   6  10  -2    8.70   11.10
   6  10  -2   30.30   14.80
  10  -6  -2   38.10   14.60
  -6 -10  -2   21.40   10.20
 -10   6  -2   25.60   23.70
  -6 -10  -2    0.50   13.60
 -10   6  -2   63.99   21.30
 -10   6  -2   -0.70   11.10
  -6 -10  -2    3.80   27.10
 -10   6   2   68.69   16.10
   6  10   2   56.39   17.20
  10  -6   2   40.80   22.10
 -10   6   2   42.50   15.00
   6  10   2    7.80   13.30
   6  10   2    7.10   12.90
  10  -6   2   40.70   13.70
  -6 -10   2   23.00   12.90
   6  10   2   38.40   27.30
  10  -6   2   20.90   17.30
  -6 -10   2    1.60   19.60
  -6 -10   2   16.00   11.60
 -10   8  -2  215.38   37.80
  -8 -10  -2  193.08   31.20
   8  10  -2  174.78   25.30
  10  -8  -2  148.19   23.80
  -8 -10  -2  183.38   28.00
 -10   8  -2  145.29   26.50
  -8 -10  -2  162.98   40.50
  10  -8  -2  145.19   20.50
  -8 -10  -2  159.88   27.80
   8  10  -2  205.68   30.30
 -10   8  -2  148.49   37.90
   8  10  -2   90.69   33.00
 -10   8   2  148.79   27.20
  10  -8   2  150.88   31.50
  10  -8   2  182.58   34.70
   8  10   2  125.99   38.20
   8  10   2  194.88   30.20
   8  10   2  172.88   28.10
  -8 -10   2  218.68   28.80
   8  10   2  168.88   28.60
  10  -8   2  165.78   25.40
  -8 -10   2  100.29   33.70
  -8 -10   2  224.38   29.30
 -10  10  -2   67.59   23.20
 -10  10  -2   32.20   16.90
  10  10  -2   12.50   36.10
 -10 -10  -2   42.10   15.00
 -10 -10  -2   54.79   20.40
 -10  10  -2   47.80   24.60
  10 -10  -2   38.30   18.10
  10  10  -2   77.09   18.70
 -10 -10  -2   67.89   18.80
  10  10  -2   83.89   22.90
  10 -10  -2   64.59   32.10
  10 -10  -2   60.59   27.90
 -10 -10   2   38.30   26.70
  10  10   2   20.70   13.80
  10  10   2   61.49   19.80
  10  10   2   30.00   30.20
  10  10   2   30.10   16.50
 -10 -10   2   69.39   23.10
  10 -10   2   33.90   20.20
 -10 -10   2   79.59   18.60
 -10  10   2   33.10   20.70
  10 -10   2   61.89   16.40
  10 -10   2   53.29   20.30
 -10  10   2   55.29   18.80
  -9  11  -2  418.06   55.59
  -9  11  -2  499.05   41.50
  -9  11  -2  397.36   50.59
 -11  -9  -2  396.76   40.10
  11   9  -2  348.77   70.69
  11   9  -2  389.76   38.50
   9 -11  -2  423.16   37.50
  11   9  -2  452.35   37.70
 -11  -9  -2  493.55   40.80
 -11  -9  -2  406.06   39.60
   9 -11  -2  349.57   59.59
   9 -11  -2  457.25   56.69
  11   9   2  447.36   38.20
 -11  -9   2  515.45   67.49
   9 -11   2  443.76   45.00
  -9  11   2  429.06   52.59
  11   9   2  401.66   37.70
   9 -11   2  419.96   35.60
  -9  11   2  411.76   38.60
  11   9   2  423.46   38.80
   9 -11   2  553.34   73.79
  11   9   2  534.85   69.59
 -11  -9   2  476.45   39.30
 -11  -9   2  475.65   37.70
 -11  -7  -2  252.27   35.30
   7 -11  -2  288.37   36.10
 -11  -7  -2  192.58   43.80
  -7  11  -2  323.97   43.50
  11   7  -2  291.67   36.70
  -7  11  -2  339.27   45.70
  -7  11  -2  252.87   37.70
   7 -11  -2  240.28   49.40
 -11  -7  -2  251.97   33.10
  11   7  -2  310.97   39.70
   7 -11  -2  299.67   43.70
  11   7  -2  222.98   47.40
 -11  -7  -2  252.87   34.10
  11   7   2  281.37   35.70
   7 -11   2  257.27   26.90
   7 -11   2  272.87   47.70
  -7  11   2  261.97   37.80
  -7  11   2  246.68   39.00
  11   7   2  195.08   49.50
  11   7   2  336.87   32.70
  11   7   2  274.17   33.90
 -11  -7   2  277.87   33.30
 -11  -7   2  238.08   42.60
  -7  11   2  277.17   35.50
 -11  -7   2  316.37   29.80
   7 -11   2  278.17   37.90
  11   5  -2  391.36   55.79
  11   5  -2  377.66   32.40
  -5  11  -2  391.46   48.30
  -5  11  -2  376.76   35.30
 -11  -5  -2  402.36   37.80
  -5  11  -2  428.76   47.80
   5 -11  -2  398.36   52.89
 -11  -5  -2  489.15   60.09
 -11  -5  -2  457.55   37.60
   5 -11  -2  450.45   58.19
  11   5  -2  472.65   39.10
  11   5   2  476.25   61.19
   5 -11   2  480.95   57.79
   5 -11   2  433.86   48.10
  -5  11   2  445.76   36.40
 -11  -5   2  407.26   35.00
  11   5   2  400.86   34.40
  11   5   2  441.06   34.80
  -5  11   2  465.55   47.50
  -5  11   2  479.75   49.20
  11   5   2  388.06   36.90
   5 -11   2  480.75   34.20
 -11  -5   2  526.95   53.39
 -11  -5   2  425.16   33.40
  -3  11  -2  287.07   40.50
 -11  -3  -2  208.48   30.40
  11   3  -2  247.98   29.40
   3 -11  -2  210.28   30.50
  11   3  -2  241.28   30.70
   3 -11  -2  188.68   31.50
 -11  -3  -2  203.98   39.00
  11   3  -2  201.28   40.00
  -3  11  -2  171.98   28.10
 -11  -3  -2  217.78   29.40
  -3  11  -2  192.18   29.30
   3 -11  -2  198.98   40.20
 -11  -3  -2  156.18   25.20
  -3  11  -2  277.27   44.70
 -11  -3   2  195.08   37.20
 -11  -3   2  206.58   26.60
  11   3   2  240.28   29.20
  -3  11   2  293.07   38.70
  -3  11   2  260.37   32.40
  -3  11   2  191.28   30.50
   3 -11   2  196.08   25.80
 -11  -3   2  276.97   27.00
  11   3   2  265.77   33.80
   3 -11   2  255.47   30.50
  -3  11   2  230.08   44.90
   3 -11   2  313.17   47.20
  11   3   2  234.28   42.60
   1 -11  -2   95.29   21.90
  11   1  -2  132.29   21.10
  -1  11  -2  129.69   23.50
 -11  -1  -2  138.19   23.70
  11   1  -2  125.09   23.00
 -11  -1  -2  156.08   26.50
   1 -11  -2  128.59   25.30
  -1  11  -2  131.19   32.40
 -11  -1  -2   94.19   30.10
   1 -11  -2  110.59   30.40
 -11  -1  -2  127.99   22.40
  11   1  -2  113.79   31.60
  -1  11  -2  124.39   22.20
  -1  11   2   79.09   27.60
 -11  -1   2  157.68   22.90
  11   1   2  156.18   27.30
  -1  11   2  118.79   26.50
  -1  11   2  162.28   26.10
  -1  11   2  113.19   25.90
 -11  -1   2  126.99   35.20
  11   1   2  137.39   37.50
 -11  -1   2  121.89   22.80
   1 -11   2  157.98   24.50
  11   1   2  195.48   24.90
   1 -11   2  124.69   19.40
  11   1   2   99.79   33.40
   1 -11   2  145.89   32.30
  11  -1  -2  517.15   54.19
   1  11  -2  508.05   37.80
   1  11  -2  583.24   52.99
 -11   1  -2  514.25   38.80
  11  -1  -2  550.34   41.60
  -1 -11  -2  544.55   42.60
  -1 -11  -2  583.24   43.40
  -1 -11  -2  555.34   40.20
 -11   1  -2  564.54   40.00
  -1 -11  -2  530.75   54.69
 -11   1  -2  476.75   38.40
   1  11  -2  487.45   37.30
  11  -1  -2  599.34   38.80
  11  -1   2  597.44   57.89
 -11   1   2  570.54   37.30
  -1 -11   2  567.14   54.19
  -1 -11   2  534.85   36.00
  -1 -11   2  504.15   34.00
 -11   1   2  515.45   37.20
   1  11   2  504.25   42.20
   1  11   2  601.74   41.20
   1  11   2  544.45   56.99
  11  -1   2  523.85   42.40
  11  -1   2  428.76   61.29
  11  -1   2  545.25   36.20
   1  11   2  542.85   43.70
  -3 -11  -2  664.03   46.40
  -3 -11  -2  669.83   47.10
  -3 -11  -2  773.32   47.00
  11  -3  -2  730.63   49.60
 -11   3  -2  714.13   47.90
 -11   3  -2  681.53   44.50
   3  11  -2  710.23   45.10
  11  -3  -2  725.23   66.39
  11  -3  -2  683.93   44.00
   3  11  -2  653.43   61.79
  -3 -11  -2  730.63   66.39
   3  11  -2  711.43   44.80
   3  11   2  760.92   50.69
  -3 -11   2  683.03   62.69
  11  -3   2  705.63   51.89
   3  11   2  684.43   62.99
  11  -3   2  679.83   41.80
   3  11   2  764.02   47.50
  11  -3   2  822.82   68.19
 -11   3   2  727.33   44.70
  -3 -11   2  723.83   42.00
   3  11   2  744.33   49.30
  11  -3   2  666.73   65.29
 -11   3   2  746.43   45.20
  -3 -11   2  730.63   42.50
   5  11  -2 1521.95   70.29
   5  11  -2 1569.94   73.39
  -5 -11  -2 1566.54   75.79
  11  -5  -2 1503.45   71.69
  -5 -11  -2 1584.04   75.59
   5  11  -2 1573.64   97.29
  11  -5  -2 1529.95   83.89
 -11   5  -2 1502.45   77.59
  -5 -11  -2 1447.56   97.09
 -11   5  -2 1562.74   72.59
   5  11  -2 1571.44   54.59
  -5 -11   2 1589.04   96.69
 -11   5   2 1578.54   75.59
  11  -5   2 1441.46   67.89
   5  11   2 1516.25   98.29
  -5 -11   2 1561.34   68.49
  11  -5   2 1519.25   95.99
   5  11   2 1476.95   74.89
  11  -5   2 1504.45   96.29
 -11   5   2 1583.14   72.29
   5  11   2 1499.15   76.79
   5  11   2 1475.55   72.49
  -5 -11   2 1579.54   67.99
  11  -5   2 1596.34   89.29
  11  -7  -2  148.99   35.10
  -7 -11  -2  151.28   37.70
  -7 -11  -2  177.68   28.90
 -11   7  -2   78.59   31.50
   7  11  -2  146.19   36.80
   7  11  -2  187.18   12.90
 -11   7  -2  166.18   27.50
  -7 -11  -2  168.38   30.60
   7  11  -2  208.68   29.70
  -7 -11  -2  152.18   28.80
  11  -7  -2  213.08   31.60
 -11   7   2  154.78   26.20
  11  -7   2  177.88   26.30
  11  -7   2  124.19   32.10
   7  11   2  184.18   30.10
  11  -7   2  209.38   36.40
  -7 -11   2  162.98   25.70
   7  11   2  226.88   49.90
  -7 -11   2  160.88   41.30
   7  11   2  211.98   33.80
   7  11   2  180.38   30.50
  -7 -11   2  179.18   25.70
  11  -9  -2   59.89   26.20
   9  11  -2   88.09   22.20
 -11   9  -2  121.39   27.90
  -9 -11  -2   85.89   22.10
  -9 -11  -2  109.09   24.60
  -9 -11  -2   68.59   21.60
  -9 -11  -2   54.79   32.00
  11  -9  -2   73.69   15.60
   9  11  -2   67.59   47.90
 -11   9  -2   98.89   23.90
  11  -9  -2  111.89   24.20
 -11   9  -2   75.59   31.10
   9  11  -2   94.09   21.20
  -9 -11   2   86.99   31.50
   9  11   2   71.89   37.60
  11  -9   2  103.89   32.40
   9  11   2   82.99   21.80
  -9 -11   2   78.69   20.10
 -11   9   2   47.00   19.80
   9  11   2  127.29   26.10
  -9 -11   2   86.19   25.90
   9  11   2   75.89   20.10
  11  -9   2   77.99   18.70
  11  -9   2   86.59   28.30
 -11   9   2   72.39   26.00
 -11  11  -2   91.49   31.10
 -11 -11  -2  116.29   39.50
  11  11  -2   38.50   18.80
  11  11  -2   66.59   35.80
 -11  11  -2   55.69   20.20
 -11 -11  -2   78.49   21.20
  11 -11  -2   57.79   23.70
  11 -11  -2   30.40   36.30
 -11 -11   2   98.19   24.30
  11  11   2  106.59   26.90
  11 -11   2   65.29   25.70
 -11 -11   2   19.20   32.20
  11 -11   2   39.50   18.60
  11  11   2   83.09   37.90
  11  11   2   41.50   17.40
 -11  11   2   48.80   18.30
 -11 -11   2   88.09   22.00
  10 -12  -2  293.27   49.00
  12  10  -2  256.47   55.09
 -12 -10  -2  310.97   41.90
  10 -12  -2  275.17   56.79
  12  10  -2  261.57   39.30
 -10  12  -2  288.87   41.10
 -10  12  -2  202.38   40.80
 -12 -10  -2  373.16   64.29
  12  10   2  255.87   36.10
  12  10   2  233.68   36.90
  10 -12   2  304.07   38.50
  10 -12   2  336.97   48.80
 -12 -10   2  267.87   35.50
  10 -12   2  319.07   58.89
 -12 -10   2  248.78   57.59
  12  10   2  194.58   53.69
 -12 -10   2  212.58   31.90
 -10  12   2  287.87   38.80
   8 -12  -2  660.43   59.49
   8 -12  -2  549.25   43.70
  -8  12  -2  541.95   44.10
  12   8  -2  489.05   40.30
 -12  -8  -2  521.75   46.60
  -8  12  -2  590.84   55.19
  -8  12  -2  533.75   49.90
 -12  -8  -2  679.23   50.19
  12   8  -2  668.93   48.20
 -12  -8  -2  608.54   44.70
   8 -12   2  701.23   71.89
  12   8   2  630.14   77.39
  12   8   2  614.14   45.10
 -12  -8   2  465.95   66.19
  -8  12   2  495.35   49.20
   8 -12   2  548.35   48.00
   8 -12   2  569.64   42.20
  12   8   2  595.24   46.30
  12   8   2  652.83   47.70
  -8  12   2  600.84   45.60
 -12  -8   2  576.14   43.10
 -12  -8   2  597.44   43.80
  -8  12   2  598.14   52.19
 -12  -6  -2  122.29   25.20
 -12  -6  -2  167.58   28.40
  -6  12  -2  107.09   27.80
   6 -12  -2  117.69   34.70
  12   6  -2  109.19   34.50
 -12  -6  -2  160.98   41.30
 -12  -6  -2  112.59   25.00
  12   6  -2  184.98   29.30
  -6  12  -2  142.69   31.20
  -6  12  -2  156.88   30.30
  12   6  -2  130.89   23.70
   6 -12  -2  161.48   26.80
   6 -12  -2  153.68   33.60
  -6  12   2  156.98   27.10
  12   6   2  129.49   25.30
   6 -12   2  139.59   24.60
 -12  -6   2  161.08   27.60
  -6  12   2  125.29   30.30
  12   6   2  197.18   30.50
   6 -12   2  146.39   38.60
   6 -12   2  121.49   26.60
 -12  -6   2  157.28   12.80
  12   6   2  183.58   45.50
 -12  -6   2  176.08   36.40
  -6  12   2  186.28   34.20
 -12  -6   2  118.99   21.70
   4 -12  -2 1987.10   88.89
   4 -12  -2 1937.71  114.19
  12   4  -2 1948.80   93.79
 -12  -4  -2 2076.29   88.99
 -12  -4  -2 2089.89  117.69
  -4  12  -2 1916.11   86.69
  -4  12  -2 2155.98  100.99
 -12  -4  -2 2037.30   89.89
  -4  12  -2 1862.81   93.49
  12   4  -2 1798.22  109.29
  12   4  -2 2020.40   88.39
  12   4   2 2063.19   90.39
 -12  -4   2 2056.49   84.49
 -12  -4   2 1938.21  112.69
   4 -12   2 2028.00  116.79
  12   4   2 2004.20   94.39
 -12  -4   2 1895.41   82.79
  12   4   2 2002.00  116.69
  -4  12   2 1975.70   86.69
   4 -12   2 2071.69   82.59
  -4  12   2 1938.81   93.49
   2 -12  -2  141.69   32.10
  12   2  -2   88.99   31.60
  12   2  -2  103.59   20.90
  -2  12  -2  132.19   23.60
   2 -12  -2   89.59   32.90
 -12  -2  -2   87.39   20.60
 -12  -2  -2  100.99   27.80
  -2  12  -2  103.99   26.70
   2 -12  -2  111.99   26.20
 -12  -2  -2  118.59   33.80
 -12  -2  -2  106.09   22.90
  -2  12  -2  141.49   36.10
  12   2  -2   79.99   22.80
   2 -12   2  123.59   27.80
  12   2   2  114.79   22.10
  12   2   2   97.49   31.00
  -2  12   2   97.29   21.70
 -12  -2   2  110.09   20.30
 -12  -2   2   93.29   24.80
   2 -12   2  121.49   20.20
  -2  12   2  114.59   25.40
  12   2   2   73.59   26.20
   2 -12   2  166.98   25.80
  -2  12   2  170.78   33.10
 -12  -2   2  148.99   37.10
  -2  12   2   90.89   33.90
   0  12  -2   33.30   24.00
  12   0  -2   64.29   17.70
   0  12  -2   60.59   19.40
 -12   0  -2   54.79   20.60
   0 -12  -2   62.59   22.20
 -12   0  -2   76.49   22.20
   0 -12  -2   76.39   30.80
 -12   0  -2  115.59   29.20
   0  12  -2   70.89   19.00
 -12   0  -2   57.29   15.40
  12   0  -2   51.49   16.80
  12   0  -2   44.00   23.20
   0  12   2   64.79   21.10
   0  12   2   73.09   29.10
 -12   0   2   72.39   17.70
  12   0   2   80.19   19.70
   0 -12   2  108.29   17.00
   0  12   2   59.89   18.80
   0 -12   2   53.29   26.10
   0  12   2  102.99   27.90
  12   0   2   35.40   24.90
  12   0   2  -11.50   21.20
   0 -12   2   74.59   17.80
 -12   0   2   80.89   21.60
  12  -2  -2   50.89   20.50
 -12   2  -2   53.59   23.10
  -2 -12  -2   22.20   26.90
  -2 -12  -2   48.20   19.00
  12  -2  -2   48.90   28.20
   2  12  -2   39.30   16.50
  -2 -12  -2   79.39   22.90
  -2 -12  -2   63.89   22.50
  12  -2  -2   74.69   19.10
 -12   2  -2   58.09   15.80
   2  12  -2   45.60   28.20
  12  -2   2   59.39   15.20
 -12   2   2   66.59   19.00
  -2 -12   2   68.79   15.80
  12  -2   2   14.00   28.40
  -2 -12   2   60.19   16.10
   2  12   2   24.20   17.10
   2  12   2   75.19   35.30
   2  12   2   68.09   26.90
  12  -2   2   94.29   38.70
  -2 -12   2   58.39   27.80
   2  12   2   69.19   21.40
 -12   2   2   53.79   21.00
  12  -2   2   54.69   22.60
  12  -4  -2  123.59   22.50
  12  -4  -2  187.78   39.70
   4  12  -2  122.69   22.80
 -12   4  -2  135.59   24.30
  -4 -12  -2   99.69   25.20
  -4 -12  -2  106.09   24.60
  -4 -12  -2  225.08   46.00
   4  12  -2  102.79   23.60
 -12   4  -2  166.88   27.80
   4  12  -2  105.79   35.40
  12  -4  -2  100.99   24.70
  -4 -12  -2  124.09   29.90
 -12   4   2  146.59   26.30
   4  12   2  123.19   38.00
  12  -4   2  172.88   31.80
   4  12   2  224.28   39.30
  -4 -12   2   76.39   18.60
  12  -4   2  109.09   20.50
  -4 -12   2   68.19   31.00
  -4 -12   2  130.79   23.70
  12  -4   2  126.39   38.60
   4  12   2  128.89   26.80
   4  12   2  125.29   24.40
  12  -4   2  115.69   37.60
 -12   4   2  113.29   21.30
 -12   6  -2   91.19   23.20
  -6 -12  -2  110.69   26.20
  -6 -12  -2  122.09   24.80
  12  -6  -2  147.39   25.70
  -6 -12  -2  118.79   36.20
   6  12  -2  126.89   15.80
 -12   6  -2  106.99   24.10
   6  12  -2  129.39   21.80
  12  -6  -2  145.19   29.90
  -6 -12  -2   77.99   19.10
   6  12  -2  127.59   33.20
   6  12   2  128.49   24.70
  -6 -12   2   57.29   30.50
  12  -6   2  103.19   35.70
 -12   6   2  104.49   25.20
  12  -6   2  109.29   33.90
  -6 -12   2   86.29   21.60
   6  12   2  129.69   25.10
 -12   6   2   82.89   22.30
  -6 -12   2   71.19   18.90
  12  -6   2  114.39   31.40
  -8 -12  -2   35.90   15.80
  -8 -12  -2   26.20   25.40
   8  12  -2   34.30    7.00
  12  -8  -2    5.00   18.20
   8  12  -2   30.30   16.20
 -12   8  -2   34.50   15.30
 -12   8  -2   28.20   19.70
  -8 -12  -2   10.60   17.10
  12  -8  -2   32.60   18.20
  -8 -12  -2   17.00   17.60
   8  12  -2   -2.90   13.50
  12  -8   2   17.30   19.40
  -8 -12   2   14.10   29.40
   8  12   2   34.30   16.20
   8  12   2   10.10   16.10
  -8 -12   2   24.40   16.60
   8  12   2    6.40   13.70
  12  -8   2   -8.30   12.30
   8  12   2   15.20   29.20
 -12   8   2    5.90   18.50
  -8 -12   2    6.80   15.90
 -12   8   2   12.00   13.40
  12 -10  -2  372.76   51.59
 -10 -12  -2  276.37   57.99
 -10 -12  -2  344.57   47.60
 -12  10  -2  384.36   38.00
  10  12  -2  363.36   43.80
  10  12  -2  443.86   65.89
 -10 -12  -2  420.06   41.10
  12 -10  -2  340.97   26.30
  12 -10   2  465.75   57.99
  12 -10   2  333.97   47.80
 -10 -12   2  415.96   37.90
  10  12   2  420.26   70.59
 -12  10   2  339.87   44.10
 -10 -12   2  386.16   64.49
  10  12   2  351.46   37.30
  12 -10   2  343.77   41.00
  10  12   2  444.96   42.80
 -10 -12   2  348.17   35.10
 -12  12  -2  521.35   71.19
  12 -12  -2  567.84   71.09
 -12 -12  -2  655.23   53.89
  12 -12  -2  672.33   89.19
 -12  12  -2  685.63   52.49
 -12 -12  -2  510.05   77.09
 -12 -12  -2  568.64   47.00
  12  12  -2  522.25   49.40
  12  12  -2  736.83   90.79
  12  12   2  643.64   87.59
  12  12   2  644.04   52.39
 -12 -12   2  566.34   81.19
 -12 -12   2  628.04   49.40
 -12  12   2  542.75   48.00
  12 -12   2  625.84   56.59
  12 -12   2  675.63   63.79
 -13 -11  -2  794.52   61.39
  11 -13  -2  771.22   97.59
 -13 -11  -2  825.02   58.09
  13  11  -2 1054.99   93.79
 -11  13  -2  915.21   62.79
  11 -13  -2  927.41   77.19
 -11  13  -2  734.23   69.79
 -13 -11  -2  903.01   92.09
  13  11  -2  862.31   61.99
  13  11   2  899.21   61.39
 -11  13   2  783.72   58.69
 -13 -11   2  661.23   87.09
  11 -13   2  916.31   71.59
  11 -13   2  808.62   99.09
  13  11   2  994.00   96.29
 -13 -11   2  745.23   54.39
  13   9  -2   27.30   20.30
   9 -13  -2  -33.50   28.00
  -9  13  -2   27.70   18.70
  -9  13  -2   20.10   17.90
 -13  -9  -2   31.60   34.30
   9 -13  -2  -13.40   16.00
 -13  -9  -2   26.20   19.00
 -13  -9  -2   27.60   19.10
  13   9  -2   15.70   30.80
 -13  -9   2   15.10   16.20
  13   9   2   -5.40   36.20
   9 -13   2   17.90   19.40
 -13  -9   2   17.90   16.00
  -9  13   2   26.30   15.30
 -13  -9   2  -10.40   31.60
   9 -13   2    0.30   17.50
  13   9   2   -7.50   14.90
  13   9   2   56.49   20.30
   9 -13   2   51.89   38.30
   7 -13  -2  527.75   69.29
   7 -13  -2  369.96   52.19
  -7  13  -2  449.86   55.89
  13   7  -2  488.25   41.80
  -7  13  -2  496.15   43.90
 -13  -7  -2  477.85   42.00
  13   7  -2  443.86   38.80
  -7  13  -2  413.16   51.59
 -13  -7  -2  500.75   80.59
  13   7   2  622.24   82.29
   7 -13   2  502.85   40.20
   7 -13   2  511.25   86.79
 -13  -7   2  497.95   41.10
  13   7   2  510.65   43.30
  -7  13   2  514.25   43.70
 -13  -7   2  557.24   42.80
 -13  -7   2  518.15   22.10
 -13  -7   2  675.03   93.19
  -7  13   2  562.84   52.49
  -7  13   2  545.15   49.30
  13   7   2  518.35   43.80
   7 -13   2  571.24   48.20
  -5  13  -2  574.14   53.49
   5 -13  -2  545.05   44.10
  13   5  -2  559.94   45.80
 -13  -5  -2  558.14   44.60
  -5  13  -2  524.75   43.60
  13   5  -2  674.33   68.19
  13   5  -2  513.85   41.00
   5 -13  -2  532.15   49.70
 -13  -5  -2  585.64   45.90
   5 -13  -2  549.25   80.79
 -13  -5  -2  570.34   46.00
 -13  -5  -2  478.05   67.49
  -5  13  -2  449.56   46.70
   5 -13   2  554.04   45.60
 -13  -5   2  530.55   66.09
  13   5   2  522.45   44.50
  -5  13   2  483.45   57.99
 -13  -5   2  559.64   41.70
   5 -13   2  502.25   63.19
 -13  -5   2  631.54   44.10
  -5  13   2  591.24   51.09
  -5  13   2  561.04   44.00
  13   5   2  541.35   86.09
  13   5   2  529.65   41.50
  -3  13  -2  343.67   46.00
   3 -13  -2  316.67   52.39
 -13  -3  -2  350.56   34.40
  -3  13  -2  360.56   36.80
  13   3  -2  326.57   32.30
   3 -13  -2  321.07   42.60
  13   3  -2  342.97   34.30
   3 -13  -2  316.87   37.30
 -13  -3  -2  359.36   33.10
 -13  -3  -2  374.76   50.19
 -13  -3  -2  243.78   46.30
  13   3  -2  277.97   48.00
  -3  13  -2  255.07   48.30
  -3  13   2  331.77   44.00
 -13  -3   2  310.97   31.30
   3 -13   2  360.46   57.99
  13   3   2  333.77   58.49
  -3  13   2  293.27   38.30
  13   3   2  322.77   40.40
  -3  13   2  365.86   47.00
   3 -13   2  347.47   33.30
 -13  -3   2  390.16   34.50
 -13  -3   2  347.27   54.79
  -3  13   2  375.16   75.39
  13   3   2  405.56   35.80
   3 -13   2  320.17   29.70
 -13  -1  -2   53.59   18.90
   1 -13  -2   85.39   31.00
   1 -13  -2   43.50   18.80
  -1  13  -2   80.99   31.50
 -13  -1  -2   43.00   16.60
   1 -13  -2   45.50   19.50
  13   1  -2   36.60   12.00
  -1  13  -2   58.29   17.00
  13   1  -2   32.50   30.60
 -13  -1  -2   25.90   22.90
  -1  13   2   42.10   17.70
   1 -13   2   37.30   14.60
 -13  -1   2   51.29   16.50
  -1  13   2   68.79   26.10
  -1  13   2   49.00   37.20
  -1  13   2   27.40   19.60
  13   1   2   36.30   29.10
 -13  -1   2   47.30   17.50
  13   1   2   59.79   19.80
  13   1   2   64.89   18.60
 -13  -1   2   26.40   29.50
   1 -13   2   29.20   14.00
   1 -13   2   38.80   30.20
  13  -1  -2  530.45   69.49
  -1 -13  -2  565.74   46.60
 -13   1  -2  571.04   42.40
  -1 -13  -2  510.65   68.39
   1  13  -2  612.54   44.00
   1  13  -2  491.15   62.89
  13  -1  -2  527.75   40.60
  -1 -13  -2  567.24   44.40
 -13   1  -2  545.65   42.50
 -13   1  -2  565.24   44.50
  13  -1  -2  651.43   54.89
 -13   1   2  647.24   43.80
  -1 -13   2  597.04   40.90
  13  -1   2  607.44   63.69
 -13   1   2  638.94   42.90
  13  -1   2  622.94   63.59
  -1 -13   2  757.12   71.49
  -1 -13   2  531.45   38.30
   1  13   2  537.65   42.80
   1  13   2  593.94   49.40
   1  13   2  528.05   69.99
  13  -1   2  570.04   46.60
   1  13   2  551.94   45.10
  -3 -13  -2   34.10   23.10
  13  -3  -2   37.80   14.20
 -13   3  -2   40.50   17.50
   3  13  -2   14.90   27.50
  13  -3  -2   25.00   19.10
  -3 -13  -2    7.10   25.20
  -3 -13  -2   43.10   16.30
  13  -3  -2   60.69   29.60
  -3 -13  -2    7.60   14.30
 -13   3  -2    4.00   13.20
   3  13  -2   14.40   11.40
  -3 -13   2   22.90   26.20
   3  13   2    8.20   16.80
  13  -3   2   10.00   15.00
   3  13   2   30.00   18.50
  -3 -13   2   27.20   15.40
   3  13   2    2.50   14.60
  -3 -13   2   22.90   12.50
  13  -3   2   32.90   26.60
  13  -3   2   23.00   15.10
 -13   3   2   17.00   12.10
 -13   3   2   16.90   15.00
  13  -3   2   63.89   34.40
  13  -5  -2  183.38   28.20
  13  -5  -2  225.58   39.50
 -13   5  -2  273.97   36.80
  -5 -13  -2  234.48   36.50
   5  13  -2  223.88   30.70
   5  13  -2  235.28   46.80
   5  13  -2  217.88   20.70
   5  13  -2  189.38   32.50
  13  -5  -2  219.88   50.09
 -13   5  -2  183.18   33.50
  -5 -13  -2  188.88   30.30
   5  13   2  232.28   34.40
  13  -5   2  184.68   35.50
  -5 -13   2  158.38   41.80
  -5 -13   2  235.28   28.90
   5  13   2  205.88   32.70
  13  -5   2  199.98   43.00
  13  -5   2  168.98   44.30
   5  13   2  286.47   38.70
 -13   5   2  208.48   30.60
   5  13   2  262.97   53.89
 -13   5   2  206.08   32.90
  13  -5   2  178.68   28.60
  -5 -13   2  192.38   27.70
 -13   7  -2  308.37   38.90
 -13   7  -2  329.57   41.20
  13  -7  -2  263.67   44.30
   7  13  -2  311.87   21.40
   7  13  -2  363.36   36.30
  -7 -13  -2  326.87   48.70
   7  13  -2  291.47   38.10
  -7 -13  -2  263.97   52.09
   7  13  -2  242.38   53.49
  -7 -13  -2  287.97   39.60
  13  -7  -2  343.77   33.70
   7  13   2  324.87   39.60
 -13   7   2  378.56   44.30
  13  -7   2  322.97   49.20
   7  13   2  338.97   61.19
 -13   7   2  364.86   36.40
  13  -7   2  319.67   33.30
  -7 -13   2  229.38   32.00
  13  -7   2  294.57   49.30
   7  13   2  312.07   40.90
  -7 -13   2  312.17   36.80
   9  13  -2  519.05   78.99
  -9 -13  -2  492.65   42.70
   9  13  -2  480.15   20.00
   9  13  -2  518.55   45.90
  -9 -13  -2  517.15   45.50
  -9 -13  -2  518.85   77.89
  13  -9  -2  377.16   35.50
 -13   9  -2  510.55   46.20
  13  -9  -2  515.75   62.69
   9  13   2  472.45   44.60
   9  13   2  468.25   44.30
  -9 -13   2  511.15   41.30
  -9 -13   2  502.95   72.39
  13  -9   2  393.86   56.09
  -9 -13   2  395.86   38.60
   9  13   2  518.15   74.69
  13  -9   2  403.66   38.60
 -13   9   2  459.75   43.90
  13  -9   2  468.95   60.79
 -13  11  -2  711.33   73.29
 -11 -13  -2 1004.10   67.79
 -11 -13  -2 1071.59   97.79
  13 -11  -2  886.01   75.79
 -13  11  -2 1001.70   66.19
 -11 -13  -2  973.00   61.19
  11  13  -2  943.21   91.59
  11  13  -2  963.80   65.59
  11  13   2  986.30   73.59
 -13  11   2  994.90   64.89
  11  13   2  988.40   66.29
 -11 -13   2 1070.29   64.49
  11  13   2  925.31   95.59
  13 -11   2 1041.40   78.19
  13 -11   2  795.62   66.99
 -11 -13   2  996.60   94.39
  13  13  -2   32.10   19.70
 -13 -13  -2   56.29   22.30
  13  13  -2   31.80   41.20
 -13 -13  -2   35.30   19.40
  13 -13  -2   34.50   23.00
 -13  13  -2    5.50   28.00
 -13  13  -2   11.30   14.80
  13  13   2   35.30   20.10
  13 -13   2   28.00   29.40
  13 -13   2   26.40   50.49
 -13  13   2   44.80   23.10
  13 -13   2   18.60   27.20
  13  13   2   40.40   23.50
 -13 -13   2   31.50   39.90
 -13 -13   2   22.70   19.90
  12 -14  -2  281.97   52.69
 -12  14  -2  243.78   51.49
 -12  14  -2  224.58   38.70
  14  12  -2  242.08   39.10
 -14 -12  -2  219.18   41.40
  14  12  -2  217.38   52.29
 -14 -12  -2  335.37   45.00
  12 -14   2  389.66   59.59
  12 -14   2  359.96   76.79
 -14 -12   2  183.68   57.09
  14  12   2  253.87   37.60
  14  12   2  228.98   41.90
 -14 -12   2  289.97   39.90
 -12  14   2  285.57   45.50
  14  10  -2  347.37   46.20
  14  10  -2  530.15   76.29
 -14 -10  -2  446.66   45.60
 -14 -10  -2  534.05   78.89
 -10  14  -2  485.35   63.39
  10 -14  -2  400.96   68.29
 -14 -10  -2  466.95   42.50
 -10  14  -2  512.25   47.30
  10 -14  -2  452.65   63.89
 -14 -10   2  477.95   43.40
 -14 -10   2  517.05   79.29
 -10  14   2  402.26   48.80
  10 -14   2  487.55   80.19
  10 -14   2  473.25   59.49
  14  10   2  432.56   55.59
  14  10   2  467.05   46.40
 -14  -8  -2  209.38   35.00
  -8  14  -2  273.17   49.40
 -14  -8  -2  256.27   36.60
  14   8  -2  220.68   54.29
   8 -14  -2  267.47   47.80
   8 -14  -2  270.47   54.49
  -8  14  -2  274.37   40.10
 -14  -8  -2  297.37   60.19
  14   8  -2  313.77   41.80
   8 -14   2  275.47   58.59
  -8  14   2  169.88   36.80
   8 -14   2  244.38   32.40
 -14  -8   2  232.98   34.70
 -14  -8   2  244.88   54.89
 -14  -8   2  234.88   34.40
  14   8   2  200.18   34.70
  -8  14   2  293.67   41.50
   8 -14   2  255.57   40.50
  14   8   2  272.77   54.19
  14   6  -2  412.76   64.39
  14   6  -2  384.06   39.30
 -14  -6  -2  437.36   39.70
 -14  -6  -2  328.57   60.89
  -6  14  -2  427.56   42.00
  -6  14  -2  414.36   54.09
   6 -14  -2  380.76   53.69
  -6  14  -2  325.27   48.10
 -14  -6  -2  419.96   40.40
  14   6  -2  411.56   38.20
   6 -14  -2  369.16   57.89
  14   6   2  450.15   69.59
  -6  14   2  379.76   53.59
 -14  -6   2  426.76   39.40
   6 -14   2  393.76   35.60
   6 -14   2  456.35   55.19
 -14  -6   2  398.86   23.80
 -14  -6   2  458.15   39.00
  -6  14   2  426.56   45.70
  -6  14   2  410.26   39.70
  14   6   2  325.17   41.10
  14   6   2  379.06   43.80
   6 -14   2  365.96   61.79
  14   4  -2  355.06   42.10
 -14  -4  -2  351.36   35.70
   4 -14  -2  386.46   38.60
   4 -14  -2  345.67   58.69
 -14  -4  -2  288.27   62.49
  -4  14  -2  431.66   39.50
 -14  -4  -2  335.77   42.00
  14   4  -2  322.57   64.19
  -4  14  -2  389.16   42.60
   4 -14  -2  336.57   47.40
  14   4  -2  308.07   40.50
  -4  14  -2  320.67   44.40
 -14  -4  -2  310.77   40.80
   4 -14   2  445.66   69.29
  14   4   2  389.76   36.40
  14   4   2  377.16   38.70
   4 -14   2  330.87   34.10
  -4  14   2  393.86   38.30
   4 -14   2  387.06   33.30
 -14  -4   2  339.47   34.90
  -4  14   2  358.86   49.60
 -14  -4   2  359.36   34.80
  14   4   2  387.86   76.49
 -14  -4   2  336.17   55.99
  -4  14   2  303.17   59.59
  -4  14   2  345.47   48.20
   2 -14  -2  115.29   37.10
 -14  -2  -2  127.79   25.80
  14   2  -2  126.09   24.00
 -14  -2  -2  130.79   27.50
  14   2  -2  145.49   27.70
 -14  -2  -2  195.98   44.80
  -2  14  -2  138.19   30.80
   2 -14  -2  128.69   29.50
   2 -14  -2  119.39   23.80
  -2  14  -2  130.19   50.29
  -2  14  -2  166.48   28.70
  14   2  -2  137.89   41.20
 -14  -2  -2  169.78   28.20
  -2  14   2  191.28   49.30
  14   2   2   95.19   26.30
  14   2   2  131.79   25.80
 -14  -2   2  211.98   30.90
   2 -14   2  126.49   23.50
 -14  -2   2  157.38   27.10
  14   2   2  156.38   44.20
  -2  14   2  146.39   30.30
  -2  14   2  154.58   32.50
   2 -14   2  142.09   33.00
 -14  -2   2  184.48   46.90
  -2  14   2  107.89   21.70
 -14   0  -2  114.79   24.60
   0 -14  -2  122.99   22.70
   0  14  -2  148.99   27.50
   0  14  -2   94.59   32.60
   0  14  -2   86.19   22.80
  14   0  -2  126.39   24.20
 -14   0  -2  113.59   26.00
  14   0  -2  117.59   25.00
  14   0  -2  129.19   41.30
 -14   0  -2  147.19   27.10
   0  14   2  158.78   29.70
 -14   0   2  107.69   22.40
  14   0   2  136.59   24.70
  14   0   2  121.59   37.30
   0  14   2  130.49   43.30
   0  14   2  114.79   27.30
   0 -14   2  132.79   23.50
   0  14   2   63.59   21.60
  14   0   2  148.29   41.50
   0 -14   2  125.89   24.00
 -14   0   2  187.68   29.10
   0 -14   2  100.29   38.40
   2  14  -2  114.89   25.10
  14  -2  -2  101.59   39.80
 -14   2  -2  103.59   22.60
  -2 -14  -2   83.29   19.70
  14  -2  -2   88.19   23.80
   2  14  -2  144.19   26.30
  -2 -14  -2  117.29   35.70
   2  14  -2   74.79   39.10
  14  -2  -2  117.39   28.10
  -2 -14  -2  146.09   28.30
 -14   2  -2  134.59   29.30
   2  14   2  170.38   27.80
  -2 -14   2  104.09   31.00
   2  14   2   86.19   22.00
  14  -2   2  106.69   33.00
 -14   2   2  127.39   25.10
   2  14   2  152.08   45.30
  14  -2   2   67.29   34.70
  14  -2   2  119.99   23.60
   2  14   2   94.99   24.90
 -14   2   2  103.89   22.40
  -2 -14   2  101.39   20.80
 -14   4  -2  548.45   44.10
  14  -4  -2  626.24   55.49
  14  -4  -2  524.65   42.30
   4  14  -2  623.94   46.80
 -14   4  -2  576.94   47.10
  -4 -14  -2  564.44   47.30
  -4 -14  -2  449.76   41.20
  -4 -14  -2  569.34   73.59
   4  14  -2  610.64   36.60
   4  14  -2  647.54   89.49
   4  14  -2  592.74   46.70
  14  -4  -2  527.15   68.89
  -4 -14  -2  640.44   48.80
  14  -4   2  556.64   57.89
   4  14   2  665.33   52.89
  14  -4   2  630.84   54.39
   4  14   2  692.73   50.49
  -4 -14   2  580.64   42.50
 -14   4   2  625.94   45.30
   4  14   2  584.04   76.89
  14  -4   2  628.94   78.19
  -4 -14   2  786.82   99.69
  14  -4   2  551.44   45.10
 -14   4   2  557.44   46.20
  -4 -14   2  604.74   41.90
   6  14  -2   91.89   16.00
   6  14  -2   48.50   19.30
  14  -6  -2   73.49   24.60
  -6 -14  -2   22.20   29.40
   6  14  -2   56.69   20.50
  -6 -14  -2   67.49   23.50
  -6 -14  -2   57.79   19.30
  14  -6  -2  100.09   49.10
   6  14  -2   82.79   37.60
 -14   6  -2   43.30   18.50
  14  -6   2   39.60   27.40
   6  14   2   93.89   43.00
   6  14   2   49.10   23.90
  -6 -14   2   63.59   17.80
  14  -6   2   68.49   19.70
  -6 -14   2   70.79   33.60
  14  -6   2  100.69   27.50
 -14   6   2   77.09   21.00
   6  14   2   66.19   21.60
  14  -6   2   48.60   39.20
  -6 -14   2  106.59   26.40
 -14   6   2  104.39   25.70
  14  -8  -2  531.15   65.09
  -8 -14  -2  556.94   77.39
   8  14  -2  589.44   29.60
  14  -8  -2  385.86   42.10
  -8 -14  -2  695.53   53.29
  -8 -14  -2  608.94   47.70
 -14   8  -2  586.34   47.40
   8  14  -2  638.54   49.80
   8  14  -2  621.14   78.59
 -14   8   2  521.75   46.00
  14  -8   2  524.25   58.39
  -8 -14   2  499.35   44.00
  14  -8   2  514.55   55.39
   8  14   2  502.95   63.79
  -8 -14   2  545.05   43.50
   8  14   2  567.54   80.09
  14  -8   2  728.23   61.49
  -8 -14   2  563.74   74.29
   8  14   2  627.44   50.79
  10  14  -2  100.09   42.20
 -10 -14  -2  103.49   40.60
  14 -10  -2   76.99   30.00
 -10 -14  -2   58.09   21.40
 -14  10  -2   67.19   25.00
  10  14  -2   86.39   25.90
 -10 -14  -2   97.89   29.30
  14 -10   2   46.60   28.30
 -14  10   2   55.19   21.10
  10  14   2   73.49   26.00
  10  14   2   66.79   22.10
  10  14   2   24.90   49.70
 -10 -14   2   60.39   26.40
  14 -10   2   77.19   28.40
 -10 -14   2   69.29   45.10
  12  14  -2  319.87   65.39
 -14  12  -2  337.97   47.40
  12  14  -2  396.36   50.39
 -12 -14  -2  378.16   47.30
  14 -12  -2  378.56   61.79
 -12 -14  -2  351.56   50.39
 -14  12   2  300.67   45.90
 -12 -14   2  299.77   39.50
  14 -12   2  230.38   46.10
  12  14   2  311.47   47.40
  12  14   2  390.36   47.20
  14 -12   2  300.57   53.59
 -12 -14   2  332.07   68.69
  14  14  -2  559.44   87.69
 -14  14  -2  370.56   62.69
 -14  14  -2  558.84   55.39
  14 -14  -2  500.35   71.99
  14  14  -2  538.05   63.09
 -14 -14  -2  503.35   62.19
  14  14   2  617.24   50.99
  14 -14   2  625.74   78.69
 -14 -14   2  590.54   53.29
  14  14   2  595.14   56.59
 -14  14   2  564.14   56.99
 -14 -14   2  523.15   87.69
  14 -14   2  571.34   90.89
 -13  15  -2  394.36   63.09
  15  13  -2  438.36   77.79
  15  13  -2  407.66   53.79
 -15 -13  -2  544.05   63.89
  13 -15  -2  542.15   74.69
 -13  15  -2  401.16   53.99
 -13  15   2  417.56   55.19
 -15 -13   2  425.26   51.49
  15  13   2  419.46   53.79
 -15 -13   2  527.25   89.29
  13 -15   2  643.44   64.49
  15  13   2  454.75   45.10
  13 -15   2  497.65   85.69
  15  11  -2   92.99   27.10
  11 -15  -2   57.49   31.00
 -11  15  -2  106.69   29.20
 -15 -11  -2   93.39   29.40
  15  11  -2   12.10   42.40
 -15 -11  -2   85.09   39.10
 -11  15  -2   64.29   32.80
 -15 -11   2   93.49   24.00
  15  11   2   62.09   25.80
 -11  15   2  118.79   31.00
 -15 -11   2   98.29   47.20
  11 -15   2   95.89   34.80
  11 -15   2   58.99   46.70
  15  11   2  108.99   25.70
  -9  15  -2  927.01   73.99
   9 -15  -2  867.11   90.19
  15   9  -2 1073.09   96.29
 -15  -9  -2 1035.50   95.69
 -15  -9  -2  906.51   62.09
 -15  -9  -2  967.30   67.59
  -9  15  -2  979.90   67.29
   9 -15  -2  960.10   79.29
  15   9  -2  801.52   62.19
   9 -15   2  951.40  100.89
 -15  -9   2  851.41  105.59
 -15  -9   2  962.40   62.29
  15   9   2  892.31   64.59
  -9  15   2  975.30   71.49
   9 -15   2 1127.99   74.39
  -9  15   2  910.81   63.89
   7 -15  -2  145.49   36.60
  15   7  -2   72.09   41.30
 -15  -7  -2  104.39   26.40
 -15  -7  -2   41.30   36.00
   7 -15  -2  208.28   42.70
  15   7  -2  141.79   30.20
  -7  15  -2  158.28   32.10
 -15  -7  -2  147.09   33.20
  15   7   2  170.48   49.40
   7 -15   2   93.99   29.90
  -7  15   2  120.19   25.80
   7 -15   2  126.89   45.10
 -15  -7   2   96.89   39.00
  15   7   2   77.89   23.60
 -15  -7   2  144.59   27.40
   7 -15   2  133.89   26.10
  -7  15   2  108.59   33.80
  15   5  -2  327.37   42.80
 -15  -5  -2  266.77   55.29
   5 -15  -2  294.37   61.49
 -15  -5  -2  345.87   42.90
  15   5  -2  290.07   52.79
 -15  -5  -2  350.86   43.80
  -5  15  -2  253.07   39.40
  -5  15  -2  282.97   51.89
   5 -15  -2  236.48   43.60
  -5  15   2  324.27   47.70
  15   5   2  214.68   53.19
   5 -15   2  324.67   38.80
 -15  -5   2  311.07   38.80
   5 -15   2  255.77   56.49
 -15  -5   2  296.07   37.70
  -5  15   2  285.17   40.20
 -15  -5   2  285.97   56.19
  15   5   2  326.37   42.80
  15   3  -2  164.68   30.40
  -3  15  -2  196.08   38.70
   3 -15  -2  184.88   34.70
 -15  -3  -2  249.38   36.00
  -3  15  -2  163.38   47.70
 -15  -3  -2  188.78   56.59
  -3  15  -2  192.48   32.90
  15   3  -2  139.89   38.00
 -15  -3  -2  194.78   32.20
   3 -15  -2  159.78   44.00
 -15  -3   2  194.68   32.10
  15   3   2  154.78   30.50
   3 -15   2  155.78   25.80
  -3  15   2  213.68   38.50
  -3  15   2  279.87   38.10
  15   3   2  166.38   46.00
  -3  15   2  200.68   57.09
 -15  -3   2  185.88   30.90
  15   3   2  240.68   35.50
   3 -15   2  197.78   45.90
   1 -15  -2 1299.77   77.69
   1 -15  -2 1186.58   93.69
  -1  15  -2 1153.78   68.09
 -15  -1  -2 1155.78   67.99
  -1  15  -2 1193.18   73.99
 -15  -1  -2 1248.18  115.29
  -1  15  -2 1302.67   97.29
 -15  -1  -2 1141.59   67.99
  15   1  -2 1124.49   64.79
  15   1  -2 1241.68   72.59
 -15  -1   2 1157.48   66.69
  -1  15   2 1146.69   75.09
  -1  15   2 1458.45  108.09
  15   1   2 1189.38   67.19
 -15  -1   2 1280.97   67.99
   1 -15   2 1008.40  103.19
  15   1   2 1252.37   75.49
  -1  15   2 1268.07   74.49
  -1  15   2 1183.08   68.79
   1 -15   2 1232.28   66.89
  15   1   2 1210.08  118.69
   1 -15   2 1168.08   62.79
  -1 -15  -2   25.00   16.20
   1  15  -2   18.90   28.40
 -15   1  -2   32.70   15.90
  -1 -15  -2   13.40   27.90
 -15   1  -2   11.90   15.50
  15  -1  -2    1.80   56.79
   1  15  -2   45.30   18.60
   1  15  -2   35.20   16.30
  15  -1  -2   42.40   16.20
  15  -1  -2   15.40   17.80
  15  -1   2   20.30   17.00
  -1 -15   2   21.10   17.70
   1  15   2   -5.10   18.20
  -1 -15   2    0.90   36.20
 -15   1   2   -7.60   16.60
   1  15   2   45.90   37.90
  15  -1   2   60.99   23.80
   1  15   2   38.20   18.00
  -1 -15   2    9.00   14.50
   1  15   2    0.80   18.80
  15  -1   2  -21.00   24.60
 -15   1   2   15.30   16.80
 -15   3  -2  295.37   40.20
   3  15  -2  233.88   35.60
  15  -3  -2  279.17   42.90
  -3 -15  -2  239.38   36.80
   3  15  -2  259.47   52.89
  -3 -15  -2  141.79   41.20
   3  15  -2  256.07   38.10
  15  -3   2  309.97   55.59
  15  -3   2  255.67   42.80
  -3 -15   2  257.57   33.70
 -15   3   2  323.77   40.30
   3  15   2  289.47   38.40
  -3 -15   2  221.78   49.70
   3  15   2  295.07   40.50
 -15   3   2  254.57   35.00
   3  15   2  226.68   53.79
  15  -3   2  299.27   37.80
 -15   5  -2  113.09   25.40
  15  -5  -2  212.08   53.29
   5  15  -2  154.98   29.00
  -5 -15  -2  176.78   50.79
   5  15  -2  214.28   51.69
  -5 -15  -2  168.48   31.50
   5  15  -2  203.68   25.20
  -5 -15  -2  173.58   33.30
  15  -5  -2  180.18   37.90
  15  -5   2  217.18   40.70
  -5 -15   2  166.28   30.10
  -5 -15   2  193.88   31.20
  15  -5   2  213.48   41.40
  15  -5   2  131.29   24.00
   5  15   2  244.28   38.60
 -15   5   2  129.89   29.40
  -5 -15   2  108.69   42.40
  15  -5   2  175.08   84.89
   5  15   2  258.67   54.79
   5  15   2  152.38   33.30
 -15   5   2  196.18   31.50
   7  15  -2  156.38   48.50
 -15   7  -2  183.18   32.80
  15  -7  -2  278.17   47.90
  -7 -15  -2  257.47   41.00
  15  -7  -2  250.07   56.79
   7  15  -2  261.37   39.90
   7  15  -2  314.97   23.90
  -7 -15  -2  195.08   50.39
  -7 -15  -2  220.48   37.20
   7  15   2  243.48   38.50
 -15   7   2  272.37   38.80
  15  -7   2  230.18   44.40
  15  -7   2  204.58   58.99
   7  15   2  230.78   38.40
   7  15   2  296.67   60.39
  -7 -15   2  255.97   53.69
  15  -7   2  182.58   45.60
  -7 -15   2  246.28   36.70
  -7 -15   2  297.67   39.10
  -9 -15  -2   -6.40   18.90
   9  15  -2   24.20   20.70
 -15   9  -2   25.00   17.30
  -9 -15  -2  -32.90   33.30
   9  15  -2  -33.40   32.60
  -9 -15  -2   -1.80   19.80
  15  -9  -2   11.20   22.10
  -9 -15   2   22.50   17.10
  15  -9   2   -7.60   19.20
   9  15   2   17.90   15.70
  -9 -15   2  -47.40   34.30
   9  15   2   -4.70   11.10
 -15   9   2  -26.60   16.20
  15  -9   2    2.90   24.10
  11  15  -2   15.20   41.40
  11  15  -2   31.20   17.30
  15 -11  -2  -14.40   24.30
 -11 -15  -2   -8.70   27.60
 -15  11  -2   48.90   20.40
 -11 -15  -2   -3.00   16.10
  15 -11   2   -5.20   24.60
  15 -11   2   14.20   32.80
  11  15   2   -6.10   15.60
 -11 -15   2   50.99   48.40
 -11 -15   2   29.70   15.80
 -15  11   2   -4.80   17.90
  11  15   2   28.80   23.40
  15 -13  -2  227.68   52.09
 -13 -15  -2  190.48   39.20
  13  15  -2   99.39   56.49
  13  15  -2  115.89   34.50
 -15  13  -2  203.28   40.20
  13  15   2  154.38   32.60
 -13 -15   2  203.38   36.60
  15 -13   2  167.68   45.70
  13  15   2  235.28   41.80
 -15  13   2  281.87   48.40
 -13 -15   2  123.09   58.09
 -15  15  -2   -4.20   20.90
 -15 -15  -2   36.20   34.20
  15  15  -2    4.20   52.29
  15 -15  -2   45.80   42.50
  15  15  -2  -21.00   22.20
 -15 -15   2   14.50   45.90
  15  15   2  -24.40   18.90
 -15 -15   2    6.40   20.90
  15  15   2   -4.30   22.20
  15 -15   2  -28.50   43.30
 -15  15   2   23.80   24.60
  15 -15   2  -52.49   54.59
 -16 -14  -2   63.49   34.20
  16  14  -2  117.49   54.99
  16  14  -2   73.79   33.60
 -14  16  -2  143.69   34.70
  14 -16  -2  147.59   62.49
 -14  16  -2   92.99   38.20
 -16 -14   2  142.49   33.70
  16  14   2   95.09   30.10
  16  14   2  151.38   37.70
 -14  16   2   94.79   33.40
 -16 -14   2  121.99   51.69
  14 -16   2   38.50   58.09
  14 -16   2   85.89   47.00
  16  12  -2  429.56   80.89
 -12  16  -2  297.17   57.79
 -12  16  -2  447.96   55.99
  16  12  -2  379.26   52.19
 -16 -12  -2  402.56   54.19
  12 -16  -2  380.76   63.69
  16  12   2  377.86   39.20
  16  12   2  424.06   55.19
 -16 -12   2  372.86   46.20
 -16 -12   2  295.67   76.59
  12 -16   2  477.95   65.59
  12 -16   2  539.65   90.59
 -12  16   2  380.36   53.89
 -10  16  -2   53.79   23.80
 -10  16  -2   78.19   29.70
 -16 -10  -2   44.90   21.20
  10 -16  -2    6.90   31.80
  16  10  -2   79.09   26.40
  16  10  -2   50.19   44.80
 -16 -10   2   87.79   26.30
  16  10   2   92.59   28.80
  10 -16   2  103.59   29.60
 -10  16   2  105.39   28.10
 -10  16   2   82.99   32.10
  10 -16   2   78.29   49.60
 -16 -10   2   89.19   50.59
   8 -16  -2  131.79   34.00
  16   8  -2   60.89   26.20
 -16  -8  -2   52.89   23.30
   8 -16  -2   98.19   52.79
  -8  16  -2   64.69   21.30
  -8  16  -2   41.40   26.70
 -16  -8  -2   28.70   24.80
  16   8  -2   42.80   39.10
   8 -16   2   24.80   25.80
  16   8   2   55.59   28.60
   8 -16   2   40.80   42.80
  -8  16   2  111.29   31.30
 -16  -8   2  152.18   50.19
  -8  16   2  104.09   29.40
 -16  -8   2   60.39   20.10
  16   6  -2  230.68   37.30
  16   6  -2  215.08   49.99
 -16  -6  -2  228.08   41.80
 -16  -6  -2  207.28   36.50
   6 -16  -2  246.98   55.49
  -6  16  -2  237.88   39.80
  -6  16  -2  263.57   47.30
   6 -16  -2  140.79   33.10
 -16  -6  -2  152.98   51.79
  16   6   2  200.78   35.00
 -16  -6   2  238.98   59.49
  -6  16   2  230.68   35.80
 -16  -6   2  227.58   35.30
  -6  16   2  212.08   43.30
   6 -16   2  213.48   58.09
  16   4  -2  166.38   32.00
 -16  -4  -2  154.58   31.60
 -16  -4  -2  124.49   46.60
  -4  16  -2  123.39   30.90
   4 -16  -2  121.39   33.40
   4 -16  -2  156.78   46.10
  -4  16  -2  165.28   33.40
 -16  -4  -2  214.58   36.50
  16   4  -2  133.29   44.90
  16   4   2  172.78   51.89
   4 -16   2  165.28   29.80
 -16  -4   2  148.59   43.20
  -4  16   2  177.08   55.49
  -4  16   2  159.08   36.90
  -4  16   2  142.89   28.90
   4 -16   2  187.78   34.20
   4 -16   2  209.78   52.09
  16   4   2  206.28   36.20
 -16  -4   2  136.19   27.70
 -16  -2  -2  209.98   35.20
  -2  16  -2  217.38   50.59
  -2  16  -2  178.28   33.70
   2 -16  -2  250.87   54.99
 -16  -2  -2  220.98   49.10
  16   2  -2  210.68   39.30
   2 -16  -2  161.18   35.30
  16   2  -2  269.17   56.39
 -16  -2  -2  150.78   31.90
   2 -16   2  191.68   31.60
 -16  -2   2  308.47   57.79
  -2  16   2  209.68   33.70
 -16  -2   2  155.88   28.90
   2 -16   2  222.58   34.30
 -16  -2   2  170.08   32.80
   2 -16   2  164.08   44.50
  -2  16   2  259.27   58.99
  -2  16   2  254.27   41.70
  16   2   2  145.69   44.10
  16   2   2  276.57   44.50
   0 -16  -2    5.90   29.70
   0  16  -2   79.89   38.50
   0  16  -2   77.49   24.00
   0 -16  -2   83.69   25.30
  16   0  -2   49.90   36.80
  16   0  -2   45.30   20.70
 -16   0  -2    7.10   21.20
 -16   0  -2   47.60   18.50
   0 -16   2    7.00   31.00
 -16   0   2   61.49   21.40
   0 -16   2   27.10   15.80
   0 -16   2   37.00   19.60
  16   0   2   14.70   20.90
   0  16   2   46.10   19.90
   0  16   2   43.20   38.60
  16   0   2   84.49   42.60
 -16   0   2   30.90   19.80
   0  16   2   65.09   23.60
  16  -2  -2  110.89   26.90
   2  16  -2   92.89   23.90
  -2 -16  -2   72.29   22.90
  16  -2  -2  153.18   43.60
   2  16  -2   54.09   38.20
  -2 -16  -2  114.19   43.60
 -16   2  -2   49.00   20.00
  -2 -16   2   43.60   33.30
  -2 -16   2   81.69   23.00
  -2 -16   2   81.49   20.70
   2  16   2   57.09   21.30
   2  16   2   73.19   40.00
  16  -2   2  124.49   33.20
 -16   2   2   88.59   23.70
   2  16   2  138.79   29.30
  16  -2   2   68.59   37.20
  16  -4  -2   -0.40   18.10
  16  -4  -2   84.09   44.10
  -4 -16  -2   19.40   31.50
   4  16  -2   66.89   39.70
  -4 -16  -2   39.30   21.10
   4  16  -2   43.80   17.20
   4  16  -2   28.60   17.20
 -16   4  -2   11.50   15.80
  -4 -16   2   15.40   16.70
  16  -4   2  -19.10   37.50
  -4 -16   2   48.10   34.50
  -4 -16   2   15.90   16.10
 -16   4   2   77.69   22.70
   4  16   2   72.79   25.10
   4  16   2   39.30   18.50
   4  16   2   55.29   37.60
  16  -4   2   45.80   23.20
  16  -6  -2  673.63   62.79
   6  16  -2  537.25   77.49
   6  16  -2  575.14   37.20
 -16   6  -2  671.03   53.49
  -6 -16  -2  558.34   50.89
   6  16  -2  592.24   52.49
  -6 -16  -2  665.13   55.29
  16  -6  -2  665.73   91.09
  -6 -16  -2  583.24   81.69
  16  -6   2  669.63   64.39
  -6 -16   2  517.85   74.39
 -16   6   2  607.74   50.49
  -6 -16   2  591.34   48.20
   6  16   2  584.74   51.09
   6  16   2  475.55   81.29
   6  16   2  577.54   52.39
 -16   8  -2  465.45   46.50
  -8 -16  -2  518.25   50.09
   8  16  -2  475.15   48.80
  -8 -16  -2  363.96   72.59
   8  16  -2  513.85   79.89
  16  -8  -2  493.25   80.49
  -8 -16  -2  401.76   50.79
  16  -8  -2  488.85   66.69
   8  16   2  466.65   48.50
  -8 -16   2  421.26   42.40
   8  16   2  526.15   50.59
  -8 -16   2  452.95   74.59
 -16   8   2  412.46   51.09
  16  -8   2  652.93   80.49
  10  16  -2  132.49   32.40
  10  16  -2  204.28   59.79
 -10 -16  -2  155.48   35.00
 -10 -16  -2  145.59   34.80
  16 -10  -2  214.88   50.89
 -16  10  -2  140.99   30.00
  10  16   2  205.58   41.30
  10  16   2  201.28   38.00
 -10 -16   2  137.69   31.20
  16 -10   2  234.58   45.30
 -16  10   2  164.98   35.40
 -10 -16   2  164.08   55.39
  12  16  -2  125.89   50.69
  16 -12  -2  146.09   39.40
 -16  12  -2  143.19   32.40
 -12 -16  -2   62.09   33.20
  12  16  -2   65.79   30.10
 -12 -16   2  142.99   57.89
  12  16   2  113.99   30.10
 -12 -16   2  125.29   28.90
  12  16   2   91.99   24.70
  16 -12   2   49.70   35.20
 -16  12   2   55.59   21.60
  14  16  -2   71.59   33.70
 -16  14  -2   67.19   28.20
 -14 -16  -2   89.99   32.60
  14  16  -2   33.80   53.09
  16 -14  -2   24.70   45.60
  14  16   2   69.09   31.10
 -14 -16   2   93.79   28.10
  16 -14   2   58.49   54.19
 -14 -16   2  101.99   51.39
  14  16   2   22.80   22.60
 -16  14   2   55.59   28.30
  16 -16  -2   36.50   38.10
  16  16  -2   18.50   60.19
 -16 -16  -2   54.19   30.80
 -16  16  -2    9.90   22.70
  16  16  -2   10.00   24.90
  16 -16   2  -57.99   68.39
  16 -16   2   66.69   40.50
  16  16   2   10.00   27.70
 -16 -16   2   40.70   61.69
 -16 -16   2    2.90   20.40
  17  15  -2    4.50   26.30
  17  15  -2  -40.50   56.89
 -15  17  -2   83.59   33.10
  15 -17  -2   51.29   43.80
 -17 -15  -2   44.40   28.20
  15 -17   2  -87.29   64.09
 -17 -15   2   11.40   26.00
 -17 -15   2   17.80   59.29
  15 -17   2   40.20   34.40
  17  15   2   44.30   32.10
 -13  17  -2  119.79   34.10
  17  13  -2   24.00   25.70
  17  13  -2  105.49   61.39
 -13  17  -2   99.39   43.90
  17  13   2   72.99   27.50
 -13  17   2   21.30   24.90
  13 -17   2  104.49   44.70
  13 -17   2  107.09   63.89
 -17 -13   2   13.20   48.10
 -17 -13   2   78.89   30.50
  17  11  -2  203.38   39.70
 -11  17  -2  169.88   46.70
  11 -17  -2  262.57   52.19
 -17 -11  -2  143.59   36.40
  17  11  -2  133.59   57.49
 -11  17  -2  138.29   33.00
 -17 -11   2  105.89   59.89
 -11  17   2  126.49   36.40
  11 -17   2  247.38   68.89
  11 -17   2  212.28   46.90
 -17 -11   2  197.58   40.40
  17  11   2  286.97   49.50
 -11  17   2  181.48   40.30
  17   9  -2  307.87   68.69
  17   9  -2  304.07   43.90
  -9  17  -2  277.17   51.69
 -17  -9  -2  216.08   41.90
  -9  17  -2  289.67   44.00
   9 -17  -2  271.37   56.19
 -17  -9   2  279.27   42.60
   9 -17   2  184.08   55.99
 -17  -9   2  159.98   57.59
  17   9   2  230.88   40.70
   9 -17   2  311.07   51.59
  -9  17   2  254.07   42.10
  -9  17   2  333.67   54.59
  -7  17  -2  113.69   38.70
 -17  -7  -2  174.68   34.40
  17   7  -2  156.78   33.80
  17   7  -2  130.89   53.59
 -17  -7  -2  161.28   34.50
  -7  17  -2  170.28   34.90
   7 -17  -2  218.38   47.00
   7 -17   2  180.18   36.30
  -7  17   2  199.88   36.60
  -7  17   2  152.48   34.90
  17   7   2  172.38   39.80
   7 -17   2  116.09   48.90
 -17  -7   2  130.09   30.30
 -17  -7   2  192.48   60.69
   5 -17  -2   84.19   28.10
 -17  -5  -2  175.78   59.89
  17   5  -2   77.59   22.90
  17   5  -2  126.09   49.60
   5 -17  -2  109.09   45.10
  -5  17  -2  179.48   35.70
 -17  -5  -2  110.09   27.70
  -5  17  -2  150.18   37.30
 -17  -5  -2  111.99   31.90
   5 -17   2   38.80   42.50
  -5  17   2  113.49   25.90
 -17  -5   2  121.29   49.70
 -17  -5   2  107.19   25.30
  17   5   2   94.39   27.60
  -5  17   2  113.69   31.30
   5 -17   2  115.39   30.90
 -17  -3  -2 1509.25  117.49
  -3  17  -2 1402.76  112.59
  -3  17  -2 1443.96   83.69
  17   3  -2 1512.95   88.39
   3 -17  -2 1526.25  113.89
 -17  -3  -2 1621.24   87.79
  17   3  -2 1515.85  119.09
   3 -17  -2 1710.53   97.69
  -3  17  -2 1528.75   93.09
 -17  -3   2 1553.84  117.09
   3 -17   2 1597.64  120.99
  -3  17   2 1605.34   86.49
  -3  17   2 1480.25   89.19
 -17  -3   2 1521.55   80.69
  -3  17   2 1345.67  166.08
   3 -17   2 1502.85   81.89
  17   3   2 1517.05   88.89
  -1  17  -2  158.68   33.00
  -1  17  -2   81.89   40.60
  17   1  -2  164.48   49.90
   1 -17  -2  184.28   36.10
   1 -17  -2  133.99   43.00
 -17  -1  -2  162.38   32.60
 -17  -1  -2  104.69   35.70
  17   1  -2  174.78   37.00
   1 -17   2  176.08   32.40
  -1  17   2  111.39   27.40
  -1  17   2  132.69   46.80
  -1  17   2  180.48   36.30
  17   1   2  172.08   36.80
   1 -17   2  235.28   49.70
 -17  -1   2  150.18   28.70
   1  17  -2 1045.60   92.89
  17  -1  -2  984.40   71.99
 -17   1  -2 1017.40   66.19
   1  17  -2  937.91   66.39
  -1 -17  -2 1046.90   69.69
  -1 -17  -2  963.50   95.09
  17  -1  -2  910.71   97.49
  17  -1   2  876.91   69.89
   1  17   2  912.01   66.49
  -1 -17   2  960.50   62.49
   1  17   2  890.91   63.89
  -1 -17   2 1021.80   97.69
   1  17   2 1073.59  100.79
 -17   1   2 1020.20   64.19
  17  -3  -2  296.27   45.80
  -3 -17  -2  208.78   49.50
  17  -3  -2  262.37   66.29
   3  17  -2  160.68   47.70
   3  17  -2  174.98   36.10
   3  17  -2  254.77   34.20
 -17   3  -2  286.17   40.40
  -3 -17  -2  223.18   40.50
   3  17   2  326.97   85.49
  17  -3   2  344.77   57.39
   3  17   2  219.18   40.50
 -17   3   2  236.28   39.00
  -3 -17   2  159.48   49.80
   3  17   2  222.98   41.50
  -3 -17   2  180.48   32.50
  17  -5  -2   40.90   44.30
 -17   5  -2    4.20   15.10
   5  17  -2   54.59   42.60
   5  17  -2   21.40   15.50
  17  -5  -2    4.90   15.30
   5  17  -2   28.60   24.90
  -5 -17  -2   25.10   37.50
  -5 -17  -2   29.20   18.70
   5  17   2   16.30   17.50
  -5 -17   2   -5.00   39.60
   5  17   2   32.60   20.40
  17  -5   2    4.60   27.40
  -5 -17   2   32.50   19.50
 -17   5   2   33.10   22.20
 -17   7  -2  214.48   35.30
  17  -7  -2  170.68   57.79
  -7 -17  -2  206.78   40.90
   7  17  -2  218.58   37.80
  17  -7  -2  263.27   47.40
   7  17  -2  111.49   54.49
  -7 -17   2  259.47   64.39
   7  17   2  267.87   42.80
   7  17   2  168.08   33.70
 -17   7   2  228.58   39.40
  -7 -17   2  312.47   43.10
  17  -7   2  226.48   47.60
 -17   9  -2  332.27   46.00
  -9 -17  -2  372.66   51.49
   9  17  -2  278.67   43.50
  17  -9  -2  335.87   77.29
   9  17  -2  408.86   78.69
  17  -9  -2  367.56   58.49
 -17   9   2  348.57   48.60
  -9 -17   2  391.16   48.30
   9  17   2  437.26   52.39
  -9 -17   2  352.86   73.49
   9  17   2  397.66   52.59
  17  -9   2  453.65   65.79
 -11 -17  -2   53.09   27.00
  17 -11  -2  109.59   40.90
 -17  11  -2   50.59   21.80
  11  17  -2   42.30   30.40
  11  17  -2   30.50   48.50
 -11 -17   2  102.39   61.09
 -17  11   2   76.39   27.20
  11  17   2   64.69   24.10
  11  17   2   11.70   29.40
  17 -11   2   74.19   35.00
 -11 -17   2   57.49   22.80
  13  17  -2   96.59   60.89
  13  17  -2  111.69   37.00
 -17  13  -2  178.98   43.80
  17 -13   2  153.88   48.10
 -17  13   2  122.99   29.50
 -13 -17   2   14.90   53.49
 -13 -17   2   74.19   30.60
  13  17   2  207.68   37.90
  13  17   2   59.39   35.70
 -15 -17  -2  151.48   40.90
  15  17  -2  234.98   81.09
  17 -15  -2  254.67   62.99
 -17  15  -2  208.68   40.00
  15  17  -2  134.19   38.00
 -15 -17   2  205.88   37.70
  17 -15   2  162.18   80.99
  15  17   2  166.38   39.50
 -15 -17   2  308.27   76.59
  17 -15   2  130.79   53.39
 -17 -17  -2  -11.60   21.40
  17  17  -2   88.99   31.20
 -17  17  -2   18.10   22.70
  17  17  -2  -15.70   72.59
  17 -17  -2  -62.49   37.70
  17 -17   2  -24.10   32.20
  17  17   2   33.90   31.10
 -17 -17   2  -26.30   77.09
 -17 -17   2   58.29   36.30
 -17  17   2   31.60   31.50
  17 -17   2 -111.59   79.59
  18  16  -2   39.70   22.70
  16 -18  -2  -23.60   41.00
 -18 -16  -2   73.49   34.40
 -16  18  -2   18.70   28.40
  18  16  -2  -40.70   77.69
  18  16   2   38.10   30.00
  16 -18   2   41.70   38.30
 -18 -16   2  103.59  112.19
 -18 -16   2   19.90   30.70
 -16  18   2   20.00   26.50
 -14  18  -2   49.40   26.90
  18  14  -2  129.99   68.09
  14 -18  -2   20.70   33.90
 -18 -14  -2   59.99   28.40
  18  14  -2    8.00   21.60
  18  14   2   34.70   28.60
 -14  18   2   75.99   29.20
 -18 -14   2  -62.79   58.69
  14 -18   2  132.29   41.60
  14 -18   2   -2.70   65.49
 -18 -14   2   39.00   26.20
  18  12  -2  -22.80   58.59
 -18 -12  -2   -9.90   22.30
  12 -18  -2   20.20   36.90
 -12  18   2   25.20   24.60
  12 -18   2   17.90   56.89
  12 -18   2   11.50   34.30
 -18 -12   2   11.40   19.30
  18  12   2  -13.70   20.20
 -12  18   2  -17.40   28.50
 -18 -12   2   60.39   58.99
 -18 -10  -2   15.10   19.50
  18  10  -2   23.30   23.70
 -10  18  -2   58.69   26.00
 -10  18  -2    6.00   33.10
  18  10  -2   72.99   53.89
  10 -18  -2  -33.30   25.20
 -18 -10   2  -23.60   17.60
 -10  18   2    0.90   26.10
 -18 -10   2   43.00   55.39
  10 -18   2   85.49   53.49
  10 -18   2  -14.60   25.30
 -10  18   2  -16.60   20.00
  18  10   2   -4.70   24.40
  -8  18  -2  201.98   37.00
  18   8  -2  130.39   53.79
 -18  -8  -2  246.68   41.20
  -8  18  -2  190.98   43.00
  18   8  -2  307.47   48.20
   8 -18  -2  270.37   52.59
   8 -18   2  199.08   41.70
   8 -18   2  229.68   64.39
  -8  18   2  214.88   41.20
  18   8   2  176.38   38.50
  -8  18   2  281.77   51.59
 -18  -8   2  255.27   40.10
 -18  -8   2  107.29   53.59
  -6  18  -2  138.99   33.90
   6 -18  -2  121.99   37.50
 -18  -6  -2  146.19   31.00
  18   6  -2   56.09   48.60
  18   6  -2   89.69   31.60
  -6  18  -2  123.29   35.70
  18   6   2  110.19   29.40
  -6  18   2   53.59   26.10
 -18  -6   2  153.78   52.99
   6 -18   2  103.69   54.49
 -18  -6   2  125.49   30.10
  -6  18   2   77.49   25.50
   6 -18   2  159.08   36.40
  -4  18  -2   62.19   22.40
 -18  -4  -2  111.79   27.30
  -4  18  -2  131.49   36.70
   4 -18  -2   82.99   33.10
  18   4  -2  100.29   46.10
  18   4  -2   64.89   24.80
   4 -18   2   67.09   25.10
   4 -18   2  121.59   54.79
  -4  18   2   62.09   26.80
 -18  -4   2  108.09   28.70
  -4  18   2   55.79   21.90
  18   4   2   34.90   24.20
 -18  -4   2  114.39   48.20
  18   2  -2   30.40   20.40
  -2  18  -2   55.39   22.10
  18   2  -2  121.59   49.60
 -18  -2  -2  107.49   27.90
  -2  18  -2  117.19   51.49
   2 -18   2   87.09   28.70
  -2  18   2   76.99   28.70
 -18  -2   2   86.09   25.80
  -2  18   2   88.69   26.70
   2 -18   2   21.60   46.90
  18   2   2   16.60   28.20
   0  18  -2   99.79   26.90
  18   0  -2   95.09   27.70
   0 -18  -2   87.39   28.10
 -18   0  -2   99.19   27.70
   0  18  -2  109.49   44.90
  18   0  -2  106.99   51.49
   0 -18  -2  116.99   62.59
  18   0   2   87.29   34.80
   0 -18   2   85.29   48.20
   0 -18   2   93.69   25.80
   0  18   2  144.59   35.10
 -18   0   2   47.20   22.30
   0  18   2  108.49   29.40
   2  18  -2   33.20   18.00
   2  18  -2   41.50   18.90
  18  -2  -2   84.69   31.10
   2  18  -2   25.20   38.70
  18  -2  -2   22.10   43.50
  -2 -18  -2  121.49   34.40
 -18   2  -2   57.69   23.50
   2  18   2   99.89   26.30
   2  18   2   21.20   20.20
 -18   2   2   69.39   22.80
  18  -2   2   34.70   33.10
  -2 -18   2   48.30   48.20
  -2 -18   2   32.60   19.40
  18  -4  -2  180.08   43.40
   4  18  -2   86.09   48.70
   4  18  -2  136.29   29.50
  18  -4  -2    3.00   44.90
   4  18  -2  135.99   26.50
  -4 -18  -2   98.99   31.50
 -18   4  -2   89.29   26.60
   4  18   2   86.79   29.20
   4  18   2  139.19   33.10
  18  -4   2  160.78   36.10
  -4 -18   2  111.39   28.30
  -4 -18   2   90.19   50.69
 -18   4   2   88.79   30.40
   6  18  -2  240.58   42.90
 -18   6  -2  215.88   38.70
  18  -6  -2  215.68   65.89
   6  18  -2  231.18   64.59
  18  -6  -2  259.77   49.60
  -6 -18  -2  257.87   44.70
  18  -6   2  321.17   57.99
   6  18   2  279.37   45.30
 -18   6   2  267.17   43.60
  -6 -18   2  265.27   67.59
   6  18   2  159.78   31.60
  -6 -18   2  265.47   40.20
  18  -8  -2   93.19   31.70
 -18   8  -2   37.80   21.00
   8  18  -2   74.39   27.50
  18  -8  -2   -5.60   51.29
   8  18  -2  105.19   58.79
  -8 -18  -2   69.49   29.50
   8  18   2  116.59   31.10
 -18   8   2   94.39   28.10
  -8 -18   2  102.79   26.40
   8  18   2  103.39   30.30
  18  -8   2   61.69   37.00
  -8 -18   2   85.89   50.19
  10  18  -2  318.07   65.69
  18 -10  -2  282.57   60.79
  10  18  -2  361.46   53.79
 -18  10  -2  325.97   51.19
 -10 -18  -2  366.46   53.89
  18 -10  -2  330.47   82.59
  10  18   2  391.26   56.49
 -10 -18   2  428.16   53.09
  18 -10   2  420.96   60.49
 -10 -18   2  355.26   70.99
  10  18   2  413.76   54.99
 -18  10   2  439.46   56.89
  12  18  -2  131.99   65.99
  18 -12  -2  144.99   48.90
  12  18  -2   71.59   34.90
 -12 -18  -2   47.00   25.50
 -12 -18   2   72.29   62.59
  12  18   2   46.70   33.00
 -18  12   2   76.69   27.90
 -12 -18   2   60.39   28.00
  18 -12   2  178.38   51.29
  12  18   2  133.79   32.50
  14  18  -2   37.90   61.59
  14  18  -2   17.90   27.60
  18 -14  -2   73.49   45.70
 -14 -18  -2   22.80   29.90
 -18  14  -2   54.39   29.70
  14  18   2   13.30   24.90
  18 -14   2   58.89   45.10
 -14 -18   2    9.00   59.69
 -14 -18   2   66.59   27.50
  16  18  -2   63.59   25.10
 -18  16  -2   85.59   30.50
  16  18  -2  133.79   84.19
 -16 -18  -2   41.90   31.90
  18 -16  -2   -5.40   32.20
  18 -16   2  -41.60   36.40
  18 -16   2    1.40  100.59
  16  18   2   18.80   30.20
 -16 -18   2   -6.50   79.09
 -16 -18   2   67.29   36.70
 -18  16   2   48.50   32.60
 -18  18  -2  109.49   40.70
 -18 -18  -2  110.89   39.10
  18  18  -2  140.59   36.10
  18 -18  -2   71.19   56.69
  18  18   2   62.99   35.00
 -18  18   2   51.39   35.00
 -18 -18   2  111.49   36.40
  18 -18   2   44.80   46.70
  17 -19  -2  259.37   73.79
 -19 -17  -2  323.87   54.39
  19  17  -2  335.67   57.59
 -17  19  -2  410.46   66.19
 -17  19   2  315.27   54.99
  19  17   2  217.98   48.10
 -19 -17   2  235.28   47.20
  17 -19   2  384.56   73.39
  19  15  -2   12.90   30.10
 -19 -15  -2   44.10   30.20
  15 -19  -2   34.60   46.20
 -15  19  -2   23.10   29.30
  15 -19   2  -37.50   31.50
 -15  19   2  -52.69   20.10
  19  15   2    3.10   28.20
 -19 -15   2  142.89   85.09
 -15  19   2    6.80   27.70
  19  13  -2   85.69   62.59
  19  13  -2  -24.30   22.50
  13 -19  -2   19.70   26.80
 -19 -13  -2    6.40   26.40
 -13  19  -2   21.20   22.30
 -19 -13   2   -6.00   27.40
 -19 -13   2   53.79   61.89
  19  13   2   23.70   23.90
  13 -19   2   43.70   64.59
 -13  19   2   -7.60   22.70
  13 -19   2    3.60   31.40
 -13  19   2  -48.90   29.90
  19  11  -2  118.69   35.10
 -19 -11  -2  160.18   37.20
 -11  19  -2  129.79   34.80
  19  11  -2   47.00   56.79
  11 -19  -2   90.29   38.30
 -11  19   2  151.48   42.90
 -11  19   2  149.69   38.90
  19  11   2  109.49   37.10
 -19 -11   2  107.99   66.69
  11 -19   2  172.18   43.40
 -19 -11   2  107.59   27.80
  11 -19   2  133.49   66.19
   9 -19  -2  112.39   37.60
 -19  -9  -2   62.59   26.10
  19   9  -2  125.49   29.70
  -9  19  -2   94.39   38.80
  19   9  -2   79.09   63.19
  -9  19  -2   98.49   27.40
  -9  19   2   68.39   29.60
 -19  -9   2  172.98   35.20
   9 -19   2  199.08   46.00
   9 -19   2  137.89   59.19
  -9  19   2  139.49   41.50
 -19  -9   2  118.59   58.29
  19   9   2  158.08   37.30
 -19  -7  -2  321.47   45.80
  -7  19  -2  392.06   55.49
  19   7  -2  392.26   53.79
  -7  19  -2  371.86   52.99
  19   7  -2  569.24   90.99
   7 -19  -2  264.77   51.39
 -19  -7   2  371.06   77.59
   7 -19   2  523.95   62.79
  -7  19   2  405.46   59.59
   7 -19   2  274.97   69.49
  -7  19   2  365.76   48.80
  19   7   2  293.17   52.39
 -19  -7   2  360.06   46.80
 -19  -5  -2  295.87   46.20
  19   5  -2  354.36   51.69
  19   5  -2  351.66   77.69
  -5  19  -2  269.27   48.90
  -5  19  -2  304.77   48.40
   5 -19  -2  297.17   55.39
 -19  -5   2  378.76   78.79
  -5  19   2  306.47   50.79
   5 -19   2  311.87   66.49
   5 -19   2  343.87   49.90
 -19  -5   2  443.86   44.40
  -5  19   2  313.97   48.40
  19   5   2  291.17   50.89
  19   3  -2  394.66   77.89
 -19  -3  -2  491.25   48.30
  -3  19  -2  518.15   87.19
  19   3  -2  384.56   52.19
  -3  19  -2  521.15   66.89
   3 -19  -2  466.45   61.29
  -3  19  -2  577.54   52.79
  19   3   2  554.54   67.39
 -19  -3   2  346.67   73.79
 -19  -3   2  497.05   48.60
   3 -19   2  571.24   85.79
   3 -19   2  457.95   47.80
  -3  19   2  535.05   51.89
  -3  19   2  504.55   64.29
  -1  19  -2 1082.69   74.19
   1 -19  -2  989.10   76.19
  19   1  -2 1029.70  106.49
 -19  -1  -2 1073.89   72.89
  19   1  -2 1005.50   74.79
  -1  19  -2 1043.40  120.19
  19   1   2 1094.79   79.79
   1 -19   2 1127.39  124.59
 -19  -1   2  965.20   66.79
   1 -19   2 1028.80   69.99
  -1  19   2 1019.00   70.69
  -1  19   2  773.62   64.29
   1  19  -2   57.59   24.40
  19  -1  -2   97.99   26.30
   1  19  -2   66.49   50.79
 -19   1  -2   56.99   26.20
  19  -1  -2   99.69   53.09
  -1 -19  -2   34.20   25.20
   1  19   2  107.29   26.80
  -1 -19   2   41.80   24.60
 -19   1   2  104.39   27.70
   1  19   2   51.59   24.20
  19  -1   2   57.39   32.60
  -1 -19   2   -7.00   47.00
  19  -3  -2  196.48   43.00
   3  19  -2  173.48   29.70
  -3 -19  -2  188.48   36.10
   3  19  -2  166.48   36.40
 -19   3  -2  172.78   30.90
   3  19  -2  200.68   62.09
  19  -3  -2  156.88   55.29
 -19   3   2  154.28   34.30
   3  19   2  183.48   37.50
  -3 -19   2  181.48   33.70
   3  19   2  132.99   36.70
  -3 -19   2  101.19   51.99
  19  -3   2   65.49   35.00
  19  -5  -2   39.20   27.10
 -19   5  -2   12.70   21.60
   5  19  -2   17.00   19.40
  19  -5  -2    0.80   49.80
  -5 -19  -2  -17.10   20.60
   5  19  -2  -95.89   42.10
   5  19   2   -6.70   19.90
  19  -5   2    9.00   26.80
  -5 -19   2  -29.50   21.20
  -5 -19   2  -14.30   38.40
   5  19   2   20.30   24.80
 -19   5   2   38.70   23.20
  -7 -19  -2   45.20   24.30
 -19   7  -2   97.29   29.10
   7  19  -2   36.00   28.10
  19  -7  -2  152.88   41.60
   7  19  -2   84.09   54.09
  19  -7  -2   88.99   66.69
 -19   7   2  126.99   28.70
   7  19   2   72.59   29.90
  -7 -19   2  110.29   60.89
   7  19   2   81.59   30.30
  -7 -19   2   99.49   31.10
  19  -7   2   76.29   38.10
   9  19  -2  104.79   56.09
  19  -9  -2   65.19   58.49
   9  19  -2   96.09   32.90
  -9 -19  -2  105.69   34.10
 -19   9  -2   74.59   28.70
  19  -9  -2   45.40   29.00
 -19   9   2   61.69   28.00
  -9 -19   2   96.19   29.20
   9  19   2   81.39   27.70
  -9 -19   2   89.89   61.79
  19  -9   2   94.99   44.90
   9  19   2  101.39   33.00
  19 -11  -2  273.57   62.49
  19 -11  -2  226.88   71.69
 -19  11  -2  190.98   38.50
  11  19  -2  224.48   45.20
 -11 -19  -2  200.18   43.50
  11  19  -2  164.18   69.39
  11  19   2  205.78   41.70
 -11 -19   2  182.78   40.30
 -11 -19   2  137.49   59.99
  19 -11   2  332.37   65.19
 -19  11   2  182.18   40.90
  11  19   2  209.98   41.80
  13  19  -2   40.90   25.90
 -19  13  -2   53.99   31.90
 -13 -19  -2  -11.50   24.00
  19 -13  -2  126.99   48.40
  13  19  -2   14.60   58.59
  19 -13   2   20.50   36.30
  13  19   2   78.19   31.80
 -13 -19   2   83.69   29.60
 -13 -19   2   85.29   66.69
 -19  13   2   84.49   34.20
  15  19  -2  164.88   86.59
  15  19  -2  -13.50   22.50
  19 -15  -2    1.60   41.70
 -15 -19  -2   59.89   30.00
 -19  15  -2   -0.20   24.80
  19 -15   2   43.40   40.00
 -19  15   2   16.00   30.40
  15  19   2    8.20   33.10
 -15 -19   2   57.89   37.00
 -15 -19   2  123.39   76.19
 -19  17  -2   93.09   35.50
 -17 -19  -2  141.99   44.40
  19 -17  -2   94.99   52.99
  17  19  -2  132.09   43.10
  19 -17   2   60.09   55.49
 -19  17   2   96.49   43.40
  17  19   2  123.99   39.20
 -17 -19   2   79.39   34.80
  19  19  -2  -11.90   33.80
  19 -19  -2    6.50   50.49
 -19  19  -2   82.59   41.00
 -19 -19  -2    5.80   38.50
  19 -19   2    4.20   51.09
  19  19   2   23.10   35.10
 -19  19   2   62.19   34.30
 -19 -19   2   34.80   40.40
  18 -20  -2   -3.30   45.30
 -18  20  -2  -14.50   32.10
  20  18  -2   -3.20   35.30
 -20 -18  -2   67.39   38.10
 -18  20   2  -21.20   29.10
 -20 -18   2    3.50   38.90
  20  18   2   17.60   34.80
  18 -20   2  -31.40   46.90
 -20 -16  -2  114.49   34.00
  16 -20  -2  101.69   56.29
  20  16  -2   40.20   29.80
 -16  20  -2  167.48   44.00
  20  16   2   41.00   35.60
 -16  20   2   83.59   44.80
  16 -20   2   75.99   50.29
 -16  20   2   81.79   36.90
 -20 -16   2   65.19   36.60
  20  14  -2  183.28   47.30
 -20 -14  -2  237.28   43.20
  14 -20  -2  112.29   50.79
 -14  20  -2  156.58   44.40
  14 -20   2  208.38   92.89
 -20 -14   2   68.29   76.09
 -14  20   2  190.88   45.30
 -20 -14   2  130.59   35.80
  20  14   2  114.09   39.90
  14 -20   2  194.28   50.19
 -14  20   2   92.79   41.30
 -20 -12  -2   78.99   36.00
  12 -20  -2  123.69   43.90
  20  12  -2  115.59   73.69
 -12  20  -2  144.19   34.40
  20  12  -2  134.79   37.20
 -12  20   2  167.98   49.00
  12 -20   2  275.87   76.69
 -12  20   2   74.49   29.60
  20  12   2  192.68   45.10
 -20 -12   2  294.17   78.99
  12 -20   2  114.19   38.50
 -20 -12   2  137.29   34.90
  20  10  -2   56.09   56.89
  10 -20  -2  -31.20   25.10
 -10  20  -2   18.50   22.60
 -20 -10  -2   -6.70   23.00
  20  10  -2    0.00   21.00
 -20 -10   2   -0.40   58.19
 -10  20   2    0.20   30.80
  10 -20   2  -24.80   59.89
  10 -20   2  -13.20   33.90
 -20 -10   2    7.60   24.00
 -20  -8  -2  182.38   49.50
  20   8  -2  154.88   48.10
  20   8  -2  118.69   63.39
  -8  20  -2  196.68   41.00
   8 -20  -2  198.98   56.99
  -8  20  -2  210.38   53.19
  -8  20   2  167.18   36.20
  -8  20   2  164.08   47.70
 -20  -8   2  189.68   40.30
   8 -20   2  217.38   72.09
 -20  -8   2  172.78   71.59
  20   8   2  204.18   43.20
   6 -20  -2   33.90   27.30
  20   6  -2   -4.00   22.70
  -6  20  -2   41.00   24.20
 -20  -6  -2    0.00   18.90
  -6  20  -2   31.60   23.80
  20   6  -2   13.00   59.99
 -20  -6   2   23.70   21.30
   6 -20   2    4.90   57.49
   6 -20   2   15.20   23.10
 -20  -6   2    7.50   49.20
  20   6   2   36.70   28.70
  -6  20   2   35.40   27.90
  -6  20   2    1.00   27.70
   4 -20  -2    8.20   25.90
  -4  20  -2   31.30   24.00
  -4  20  -2   41.80   28.70
  20   4  -2  -14.00   46.20
 -20  -4  -2   52.19   27.80
  20   4  -2    3.90   21.40
  -4  20   2   84.79   32.20
   4 -20   2  116.09   55.49
  -4  20   2   86.29   33.20
  20   4   2   25.70   28.80
 -20  -4   2   19.00   48.30
 -20  -4   2   32.60   21.60
   4 -20   2   -6.60   25.60
  -2  20  -2  363.56   75.19
  20   2  -2  405.66   56.59
 -20  -2  -2  456.65   55.39
  -2  20  -2  419.56   56.39
   2 -20  -2  326.57   56.39
  20   2  -2  533.45   84.09
  20   2   2  347.57   55.49
  -2  20   2  423.26   59.89
  -2  20   2  382.86   52.69
   2 -20   2  318.07   71.29
 -20  -2   2  350.96   49.80
   2 -20   2  352.56   46.70
  20   0  -2  270.47   65.79
 -20   0  -2  338.67   48.90
  20   0  -2  281.37   49.99
   0 -20  -2  345.87   56.69
   0  20  -2  283.97   61.89
   0  20  -2  406.06   56.99
   0 -20   2  397.56   75.99
  20   0   2  255.67   48.30
 -20   0   2  319.87   48.00
   0  20   2  347.07   51.49
   0  20   2  286.47   47.50
   0 -20   2  300.07   45.70
 -20   2  -2   49.80   28.20
  -2 -20  -2   21.30   26.00
   2  20  -2   54.09   46.70
  20  -2  -2  -19.80   52.49
  20  -2  -2   72.29   26.00
   2  20  -2   13.20   22.80
   2  20  -2   47.70   25.30
  -2 -20   2   27.80   21.70
   2  20   2   72.09   27.20
  20  -2   2   26.90   24.90
   2  20   2  136.89   33.50
 -20   2   2  101.29   31.70
  -2 -20   2   13.70   52.39
 -20   4  -2   -5.60   17.00
  20  -4  -2   14.60   49.00
   4  20  -2  -17.50   44.60
  20  -4  -2    4.60   27.00
   4  20  -2   39.30   26.80
  -4 -20  -2   15.30   17.60
  -4 -20   2   62.79   54.09
 -20   4   2   -3.10   19.10
  -4 -20   2   26.80   22.70
   4  20   2   24.80   23.80
  20  -4   2   21.10   26.90
   4  20   2   39.00   26.10
  -6 -20  -2   94.29   32.80
   6  20  -2   63.49   26.40
  20  -6  -2   69.99   60.19
 -20   6  -2  105.09   31.60
   6  20  -2   74.99   53.79
  20  -6  -2   63.59   30.90
  -6 -20   2   67.49   25.20
  20  -6   2   43.10   34.80
  -6 -20   2   31.70   56.19
   6  20   2   55.69   28.30
   6  20   2   78.69   30.40
 -20   6   2   63.99   25.90
   8  20  -2  695.83   67.19
  20  -8  -2  767.42  116.79
   8  20  -2  943.41  116.79
  -8 -20  -2  848.72   84.49
   8  20   2  805.62   70.89
 -20   8   2  872.81   71.69
  -8 -20   2  695.33  109.49
  20  -8   2 1142.69   96.49
  -8 -20   2  913.81   67.79
   8  20   2  997.30   71.09
  20 -10  -2   51.59   88.89
  10  20  -2   59.99   68.49
 -10 -20  -2  112.49   36.10
  10  20  -2   90.59   31.40
 -20  10  -2   88.19   34.00
  20 -10  -2  114.59   48.10
  20 -10   2  184.98   51.99
  10  20   2  224.18   41.90
 -20  10   2  135.19   34.20
 -10 -20   2  164.38   39.10
 -10 -20   2   80.19   58.09
 -20  12  -2  264.77   49.60
  20 -12  -2  310.87   67.89
  12  20  -2  435.16   60.19
 -12 -20  -2  257.17   47.40
 -12 -20   2  361.16   83.89
 -20  12   2  287.97   49.10
 -12 -20   2  293.07   46.90
  20 -12   2  386.36   81.29
  12  20   2  182.98   47.00
  14  20  -2  140.49   36.00
 -14 -20  -2   68.39   32.80
 -20  14  -2   46.10   32.50
  20 -14  -2   44.20   44.80
 -14 -20   2  -24.60   72.19
  20 -14   2  118.69   57.49
  14  20   2   73.49   33.10
 -20  14   2   15.30   28.20
  16  20  -2   69.79   37.90
 -16 -20  -2   43.10   35.50
 -20  16  -2   14.40   29.20
  20 -16  -2   28.10   49.00
 -16 -20   2   56.99   33.40
  16  20   2   93.29   38.00
 -20  16   2   66.79   36.50
  20 -16   2   -9.10   47.90
  20 -18  -2   48.50   48.90
  18  20  -2   35.50   37.60
 -20  18  -2   22.10   36.10
 -18 -20  -2   41.60   38.60
 -20  18   2   81.39   38.80
 -18 -20   2   75.09   42.80
  20 -18   2   35.00   55.29
  18  20   2   47.10   32.90
 -20 -20  -2    9.60   35.30
 -20 -20   2  104.19   66.79
  20 -20   2  110.19   67.39
  20  20   2  144.49   50.39
 -20  20   2  217.58   56.39
 -21 -19  -2  185.58   59.29
 -19  21   2   97.29   41.60
  21  19   2   44.70   42.30
  19 -21   2  137.39   80.59
 -21 -19   2   53.29   49.70
 -21 -17  -2   51.79   38.60
  21  17  -2   44.60   32.70
  17 -21  -2  178.98   62.99
 -17  21  -2   43.50   39.60
  17 -21   2   92.79   58.79
 -21 -17   2   77.79   39.80
  21  17   2   46.00   34.30
 -17  21   2   15.10   42.70
 -17  21   2  137.89   42.20
  15 -21  -2  138.29   57.19
  21  15  -2  100.29   38.20
 -15  21  -2  116.59   39.90
 -21 -15  -2  199.08   48.80
  15 -21   2  176.58   66.89
 -15  21   2  132.99   43.70
  21  15   2  142.39   45.30
 -21 -15   2  175.68   47.50
 -15  21   2  138.79   53.89
 -13  21  -2   84.69   34.90
  13 -21  -2   51.09   44.30
  21  13  -2  137.59   37.00
 -21 -13  -2   98.59   33.40
 -13  21   2   46.60   41.40
 -13  21   2   36.00   29.80
 -21 -13   2    5.70   30.10
  21  13   2  102.89   39.50
  13 -21   2  126.09   46.30
  11 -21  -2   -7.50   32.60
  21  11  -2   31.80   29.10
 -11  21  -2   66.79   31.00
 -21 -11  -2   45.50   28.10
  21  11   2  118.69   34.70
 -11  21   2   22.50   34.10
 -21 -11   2   57.89   31.70
  11 -21   2  -36.60   78.19
 -11  21   2  107.89   34.60
  11 -21   2   57.89   36.40
 -21 -11   2  123.69   73.09
  21   9  -2   67.29   28.90
   9 -21  -2  135.39   34.60
  -9  21  -2  118.99   26.70
  21   9  -2  183.78   82.19
 -21  -9  -2  150.88   37.90
 -21  -9   2  125.49   66.89
  -9  21   2  168.98   42.20
   9 -21   2  141.59   68.79
 -21  -9   2   66.59   30.20
  -9  21   2   83.59   33.00
  21   9   2   97.69   34.30
  21   7  -2   48.60   23.30
 -21  -7  -2  113.99   33.30
  -7  21  -2   54.39   24.90
   7 -21  -2   63.99   30.80
  21   7  -2   81.69   67.19
 -21  -7   2   97.29   31.40
  -7  21   2   61.59   31.20
  21   7   2   67.09   34.50
  -7  21   2  139.59   44.60
   7 -21   2  -23.50   56.29
   7 -21   2  109.29   34.30
 -21  -7   2  152.78   72.99
  -5  21  -2   -1.80   24.20
  21   5  -2  102.09   58.09
   5 -21  -2   12.70   33.20
  -5  21  -2   21.00   27.90
 -21  -5  -2    6.90   28.80
  21   5   2   -2.10   31.10
  -5  21   2   18.00   27.30
   5 -21   2   68.59   57.49
  -5  21   2   45.20   29.50
   5 -21   2   14.50   31.10
 -21  -5   2    9.40   16.90
 -21  -5   2   -3.30   54.69
  -3  21  -2  -13.30   53.89
  -3  21  -2   21.20   30.40
 -21  -3  -2   53.69   26.90
   3 -21  -2   18.10   30.50
  -3  21  -2   17.70   25.90
  21   3  -2   95.69   27.90
  21   3  -2   85.29   57.59
  -3  21   2   20.30   22.60
  21   3   2   22.30   30.90
   3 -21   2   25.40   49.20
  -3  21   2   55.39   30.20
 -21  -3   2  -18.40   17.10
   3 -21   2   72.39   35.30
  21   1  -2  -12.60   16.10
 -21  -1  -2  -20.80   20.80
  -1  21  -2  -10.90   20.30
   1 -21  -2    2.60   24.20
  -1  21  -2   -9.80   44.90
  21   1  -2   41.30   59.39
   1 -21   2   29.00   54.29
  -1  21   2    1.60   21.70
  21   1   2   15.70   33.90
 -21  -1   2    1.20   18.00
   1 -21   2   17.40   22.60
  -1  21   2   34.40   26.30
   1  21  -2  154.68   35.80
   1  21  -2  117.19   54.59
 -21   1  -2  114.19   33.90
  -1 -21  -2  156.38   43.70
  21  -1  -2  104.19   37.30
  21  -1  -2  116.19   63.59
   1  21  -2  123.99   33.00
 -21   1   2  125.19   32.70
   1  21   2  180.88   40.90
  -1 -21   2  128.79   62.29
  -1 -21   2  200.58   39.60
  21  -1   2  120.79   46.00
   1  21   2  116.39   38.10
  21  -3  -2   49.50   31.90
  21  -3  -2   18.60   53.19
  -3 -21  -2  127.59   38.30
 -21   3  -2   21.40   26.70
   3  21  -2   57.29   28.10
   3  21  -2  164.18   63.09
  -3 -21   2   94.79   59.59
  -3 -21   2   91.99   29.20
 -21   3   2   84.99   29.10
   3  21   2   81.99   28.50
   3  21   2  101.59   35.40
  21  -3   2   25.80   43.70
   5  21  -2   30.70   53.29
  21  -5  -2    5.40   56.79
   5  21  -2  -23.80   21.90
  -5 -21  -2    6.40   25.90
   5  21   2   13.90   26.60
  -5 -21   2  -51.49   51.59
  -5 -21   2   -9.60   23.30
 -21   5   2   27.20   21.40
   5  21   2   23.00   25.50
  21  -5   2   -1.70   35.30
   7  21  -2  132.19   37.60
 -21   7  -2  156.28   35.20
   7  21  -2   98.49   62.29
  -7 -21  -2  154.78   38.20
  21  -7  -2  161.28   81.49
  21  -7  -2   54.79   39.80
   7  21   2  107.69   42.50
 -21   7   2  105.99   32.80
   7  21   2  156.08   41.40
  -7 -21   2  140.79   60.89
  21  -7   2  214.18   54.69
  -7 -21   2  118.59   32.60
 -21   9  -2  258.77   43.60
   9  21  -2  180.28   71.49
  21  -9  -2  219.48   48.10
  -9 -21  -2  237.68   44.90
   9  21  -2  309.67   51.89
 -21   9   2  197.38   45.60
  21  -9   2  237.88   59.89
   9  21   2  252.67   45.80
  -9 -21   2  214.78   40.90
   9  21   2  185.08   41.80
  -9 -21   2  289.67   70.09
  11  21  -2   -6.80   78.09
 -11 -21  -2   -1.60   29.00
 -21  11  -2   27.10   27.70
  21 -11  -2   16.10   35.20
  11  21  -2   -0.40   21.00
  11  21   2   21.40   30.70
  21 -11   2  -52.89   32.40
 -11 -21   2    0.70   28.00
 -21  11   2   15.40   25.60
  13  21  -2  -14.20   25.70
  21 -13  -2  124.99   55.99
 -21  13  -2   33.30   27.40
 -13 -21  -2  -16.80   19.90
 -21  13   2  -37.40   27.10
  13  21   2  -62.09   32.30
  21 -13   2   24.30   39.30
 -13 -21   2  -34.40   71.89
 -13 -21   2    4.00   30.40
 -15 -21  -2   -0.10   27.20
  15  21  -2  -50.29   27.30
 -21  15  -2    9.70   24.00
  21 -15  -2  -11.60   47.00
  21 -15   2  -40.20   47.80
 -21  15   2   -7.20   32.00
  15  21   2    5.20   28.40
 -15 -21   2   -0.10   29.50
  17  21  -2   22.90   36.80
  21 -17  -2  124.09   62.29
 -21  17  -2   84.79   38.70
 -17 -21  -2   14.80   39.30
  17  21   2   65.99   37.00
 -21  17   2  -18.90   29.90
 -17 -21   2   20.10   40.00
  21 -17   2  -57.99   52.39
  19  21   2    6.40   36.20
 -21  19   2   57.29   43.90
 -19 -21   2  120.69   86.59
  21 -19   2  187.18   81.49
  22  18   2    3.50   41.80
 -22 -18   2   -9.80   48.80
  18 -22   2    1.20   60.79
 -18  22   2   -5.70   34.50
 -16  22  -2   85.09   46.10
  16 -22  -2   50.09   32.80
  22  16  -2   55.39   36.90
 -22 -16  -2   25.80   39.80
  22  16   2   62.49   36.10
 -16  22   2   32.70   52.69
  16 -22   2   72.79   48.50
 -22 -16   2   91.99   44.90
 -16  22   2   45.60   35.50
 -22 -14  -2  101.39   40.20
 -14  22  -2   31.90   32.40
  14 -22  -2   78.69   48.20
  22  14  -2   35.60   33.40
 -14  22   2   85.99   47.90
 -14  22   2    4.40   29.60
  14 -22   2   10.50   45.80
 -22 -14   2   59.49   36.30
  22  14   2   42.80   36.50
 -22 -12  -2   32.90   27.60
  12 -22  -2    0.70   34.40
 -12  22  -2   -7.60   28.30
  22  12  -2  -23.70   28.40
 -22 -12   2    5.20   28.10
  12 -22   2   51.99   40.60
  22  12   2   47.70   37.00
 -12  22   2   38.40   31.60
 -12  22   2    2.00   32.00
  22  10  -2  431.76   61.49
 -22 -10  -2  312.37   56.89
  10 -22  -2  202.78   53.99
 -10  22  -2  344.47   56.39
 -10  22   2  373.46   67.99
  22  10   2  375.06   61.69
  10 -22   2  311.07  109.09
 -22 -10   2  373.56   51.79
 -10  22   2  276.17   48.50
 -22  -8  -2   38.20   28.40
  22   8  -2  -20.20   72.79
  -8  22  -2   23.20   19.60
  22   8  -2   -2.30   25.90
   8 -22  -2   -0.30   31.90
  22   8   2   44.90   30.90
 -22  -8   2   31.00   62.59
  -8  22   2  -27.90   25.90
  -8  22   2   63.39   35.40
 -22  -8   2    0.90   23.50
   8 -22   2   47.00   38.30
   8 -22   2  -11.30   59.39
  -6  22  -2  380.76   53.79
  22   6  -2  342.77   54.19
  22   6  -2  412.86   91.29
 -22  -6  -2  377.16   55.99
   6 -22  -2  291.47   53.19
   6 -22   2  230.28   83.49
 -22  -6   2  453.35   89.89
  22   6   2  228.78   60.09
  -6  22   2  273.37   57.19
  -6  22   2  435.96   62.59
 -22  -6   2  393.16   55.09
   6 -22   2  432.06   58.09
  22   4  -2   15.50   64.79
  -4  22  -2   21.40   34.60
  -4  22  -2  -32.70   24.50
   4 -22  -2   -0.80   19.40
 -22  -4  -2  -10.00   15.40
  22   4  -2  107.89   31.00
   4 -22   2    5.80   29.00
  22   4   2   41.60   34.80
 -22  -4   2   -9.90   22.90
 -22  -4   2    7.00   59.49
   4 -22   2  -18.90   57.29
   2 -22  -2   63.09   36.00
 -22  -2  -2    9.90   25.00
  22   2  -2   38.70   31.20
  -2  22  -2  110.49   67.09
  22   2  -2   54.69   62.09
  -2  22  -2    7.90   25.40
  -2  22   2   23.90   28.10
  -2  22   2   52.79   31.30
  22   2   2   95.19   39.20
   2 -22   2   34.20   56.39
   2 -22   2   29.70   27.80
 -22  -2   2   87.09   29.90
   0  22  -2  -20.20   21.20
 -22   0  -2    9.70   26.80
   0  22  -2  -18.60   53.39
  22   0  -2   61.39   27.80
   0 -22  -2    1.80   25.40
   0  22  -2  -35.60   21.30
  22   0  -2  105.69   67.19
   0 -22   2  -16.10   49.50
   0  22   2   23.20   29.40
 -22   0   2   -1.50   22.40
  22   0   2  -20.80   28.60
   0 -22   2   35.30   29.50
   0  22   2   23.90   31.50
  22  -2  -2   61.89   33.80
  -2 -22  -2   44.20   22.00
 -22   2  -2   19.10   29.20
  22  -2  -2   -7.50   67.79
   2  22  -2   29.60   23.70
   2  22  -2   46.10   58.79
  -2 -22   2   47.10   29.30
  -2 -22   2   15.10   54.29
   2  22   2   55.39   31.50
   2  22   2    8.70   28.20
 -22   2   2   74.19   24.00
  22  -2   2   15.20   35.40
  22  -4  -2   29.80   62.79
   4  22  -2  106.69   71.59
   4  22  -2   -5.10   23.50
  -4 -22  -2   13.70   27.30
  22  -4  -2   87.19   41.10
 -22   4  -2   15.90   26.80
  22  -4   2   70.69   40.50
   4  22   2   59.39   34.50
 -22   4   2   29.80   22.80
  -4 -22   2   64.69   58.19
  -4 -22   2  136.09   39.40
  22  -6  -2  350.26   62.89
 -22   6  -2  328.57   54.89
   6  22  -2  356.36   85.79
   6  22  -2  262.97   47.90
  -6 -22  -2  347.87   55.89
  -6 -22   2  225.98   74.19
   6  22   2  403.36   57.59
 -22   6   2  290.07   49.00
   6  22   2  281.17   49.80
  -6 -22   2  405.96   51.49
  22  -6   2  294.47   60.09
 -22   8  -2   83.29   29.10
   8  22  -2   35.00   27.60
  -8 -22  -2   89.19   32.20
  22  -8  -2   58.09   37.00
   8  22   2   78.09   36.10
 -22   8   2   98.99   31.00
  22  -8   2   72.39   43.50
  -8 -22   2   45.70   73.49
  -8 -22   2   25.20   28.00
   8  22   2   39.30   28.60
 -10 -22  -2  376.96   56.09
 -22  10  -2  348.97   61.69
  10  22  -2  549.95  107.59
  10  22  -2  400.56   59.99
  22 -10  -2  418.36   79.69
 -10 -22   2  289.87   88.19
 -22  10   2  338.37   53.09
  22 -10   2  459.05   77.79
 -10 -22   2  374.56   57.59
  10  22   2  316.17   57.69
 -22  12  -2  183.48   43.20
  12  22  -2  134.69   40.10
 -12 -22  -2   66.99   36.00
  22 -12  -2  126.89   57.89
  12  22   2   94.29   39.60
 -22  12   2   89.29   41.50
  22 -12   2  176.28   55.19
 -12 -22   2  164.48   39.50
 -12 -22   2   87.89  142.49
  22 -14  -2  -38.50   39.30
 -22  14  -2   32.90   33.30
  14  22  -2    1.10   28.40
 -14 -22  -2   -2.10   31.20
  14  22   2    1.70   32.10
 -14 -22   2   14.60   36.20
 -22  14   2    6.50   30.80
  22 -14   2   35.30   52.49
 -16 -22  -2   -5.80   32.90
 -22  16  -2   39.90   39.40
  16  22  -2   -4.90   34.60
  22 -16  -2   14.20   52.69
  16  22   2   23.70   40.30
 -22  16   2   15.70   37.90
  22 -16   2  -36.00   51.79
 -16 -22   2   44.70   41.50
  22 -18   2  162.28   89.19
 -22  18   2  112.49   47.90
  18  22   2   75.69   47.90
  23  17  -2  165.18   56.29
 -17  23  -2   98.99   53.89
 -23 -17  -2   69.19   51.89
  17 -23  -2  106.49   60.99
  23  17   2  217.18   59.09
 -17  23   2  239.58   60.39
  17 -23   2  115.39   71.29
 -17  23   2   75.49   58.69
 -23 -17   2  164.58   56.09
  23  15  -2   47.80   37.90
 -23 -15  -2   74.79   42.60
 -15  23  -2  135.09   46.60
  15 -23  -2   41.80   43.10
  15 -23   2   38.10   51.09
  23  15   2   21.10   38.10
 -15  23   2    6.90   40.60
 -15  23   2  -13.10   36.40
 -23 -15   2   96.59   36.50
 -13  23  -2   71.39   41.40
 -23 -13  -2   -3.70   32.10
  13 -23  -2  104.79   53.09
  23  13  -2   71.49   40.50
  23  13   2  139.09   47.20
 -13  23   2  143.09   45.00
 -23 -13   2   77.79   35.80
 -13  23   2   30.00   42.30
  13 -23   2   93.79   48.00
  11 -23  -2   16.20   39.00
 -11  23  -2   -1.70   26.20
 -23 -11  -2   -0.40   30.90
  23  11  -2   16.60   34.10
 -11  23   2   32.20   35.80
 -23 -11   2   22.90   31.80
  23  11   2   -5.20   34.20
 -11  23   2    8.10   28.70
   9 -23  -2   72.79   33.80
 -23  -9  -2   27.20   27.10
  -9  23  -2   -9.30   26.50
  23   9  -2   53.09   35.20
  23   9   2   34.80   32.90
   9 -23   2  -18.40   34.00
  -9  23   2  -19.80   31.40
  -9  23   2   17.00   30.40
 -23  -9   2   30.20   28.50
   9 -23   2   63.49   90.59
 -23  -7  -2   44.60   36.80
  23   7  -2   86.49   36.70
   7 -23  -2  121.19   44.50
  -7  23  -2   81.79   29.10
  -7  23   2  116.39   36.40
   7 -23   2   -9.90   82.39
  -7  23   2  128.29   38.90
   7 -23   2   84.79   42.50
 -23  -7   2   96.39   31.90
  23   7   2   61.19   37.40
 -23  -7   2  161.78   82.39
 -23  -5  -2  126.79   39.30
  -5  23  -2  142.19   39.70
  23   5  -2  119.19   36.10
 -23  -5   2  119.69   40.90
  -5  23   2   82.79   31.90
 -23  -5   2   57.79   64.59
  23   5   2  103.59   40.70
  -5  23   2  105.29   39.00
   5 -23   2  118.89   80.69
   5 -23   2   78.79   39.00
 -23  -3  -2   40.90   31.10
   3 -23  -2   51.09   31.40
  23   3  -2   14.40   33.10
  -3  23  -2    6.80   42.10
  -3  23  -2  -18.90   17.60
  23   3  -2  108.49   78.99
  -3  23   2    9.40   28.80
   3 -23   2   54.29   32.30
  23   3   2   68.29   37.10
 -23  -3   2   31.30   31.30
  -3  23   2    5.10   27.30
   3 -23   2   27.00   70.89
   1 -23  -2   44.90   29.80
  23   1  -2  -19.00   75.19
 -23  -1  -2   32.60   26.60
  -1  23  -2   -5.00   59.49
  -1  23  -2   13.70   33.50
  23   1  -2  -18.60   30.20
  -1  23  -2    9.80   24.30
   1 -23   2   -7.20   25.10
  23   1   2   12.70   35.90
  -1  23   2    5.70   25.80
  -1  23   2   -8.20   34.90
 -23  -1   2   31.00   24.70
   1 -23   2    9.50   60.29
  -1 -23  -2   17.80   27.20
   1  23  -2   64.19   66.89
 -23   1  -2   41.00   23.80
  23  -1  -2  -93.69   78.19
   1  23  -2   49.30   27.90
  23  -1  -2   76.19   38.40
 -23   1   2   23.90   27.70
  -1 -23   2   37.10   27.20
  -1 -23   2    1.90   61.89
   1  23   2   31.60   29.80
   1  23   2    8.00   31.50
  23  -3  -2  264.57   59.39
   3  23  -2  317.47   49.90
 -23   3  -2  385.26   58.59
  -3 -23  -2  194.28   41.60
  -3 -23   2  277.87   47.70
   3  23   2  348.47   57.49
  -3 -23   2   89.99   74.19
  23  -3   2  283.87   65.59
   3  23   2  275.77   51.69
 -23   5  -2   39.70   27.80
   5  23  -2   13.00   22.30
  -5 -23  -2   30.50   31.30
   5  23  -2   31.80   81.49
  23  -5  -2   68.19   33.00
   5  23   2   50.69   30.70
 -23   5   2    8.10   22.20
   5  23   2   13.20   28.60
  23  -5   2  -10.80   39.30
  -5 -23   2   15.50   35.00
  23  -7  -2   94.19   48.20
  -7 -23  -2  108.59   40.50
   7  23  -2   84.29   30.20
   7  23  -2  155.28   80.69
 -23   7  -2   68.19   27.60
  -7 -23   2  142.69   37.50
   7  23   2   55.09   39.80
   7  23   2   90.29   37.10
  23  -7   2  116.09   50.39
 -23   7   2  111.99   34.00
  -7 -23   2  -18.60   68.99
   9  23  -2   46.10   30.70
  23  -9  -2   66.09   39.40
 -23   9  -2   55.59   27.50
  -9 -23  -2   72.19   34.90
  23  -9   2    8.60   42.40
   9  23   2   86.59   42.20
 -23   9   2    6.60   29.60
  -9 -23   2  -40.60   71.39
  -9 -23   2  -25.80   23.70
 -11 -23  -2   29.50   30.70
 -23  11  -2    7.60   22.90
  23 -11  -2   98.99   51.19
  11  23  -2   37.60   34.40
  23 -11   2  -33.20   43.90
 -23  11   2   20.70   31.00
 -11 -23   2   -0.70   31.80
  11  23   2   28.00   33.20
 -23  13  -2   69.69   34.30
 -13 -23  -2   39.50   38.30
  23 -13  -2   25.50   49.70
  13  23  -2   -8.50   20.50
  13  23   2   -6.60   31.70
  23 -13   2  -19.20   55.49
 -23  13   2  107.19   35.10
 -13 -23   2  -22.30   34.20
  15  23  -2   16.10   38.60
 -23  15  -2    6.40   35.20
  23 -15  -2  111.19   53.49
 -15 -23  -2   77.49   44.30
  15  23   2   -1.50   40.40
 -23  15   2   50.79   39.50
 -15 -23   2   56.29   42.10
  23 -15   2  -11.00   57.79
 -17 -23  -2  -26.60   41.10
  17  23  -2  -36.60   41.70
  23 -17  -2   81.89   65.69
 -23  17  -2   30.50   39.70
  17  23   2  -47.70   38.80
  23 -17   2  152.38   77.49
 -23  17   2  -31.30   38.60
 -16  24  -2   45.80   36.10
  16 -24  -2   81.69   59.69
 -24 -16  -2  -22.80   39.90
  24  16  -2  -19.50   36.70
 -24 -16   2  -37.20   51.99
  24  16   2    1.10   42.70
 -16  24   2  -78.29   43.90
  16 -24   2  -51.29   60.29
 -16  24   2   64.09   49.10
 -14  24  -2  112.99   45.90
 -24 -14  -2  100.39   42.70
  24  14  -2  108.49   45.60
  14 -24  -2   63.29   47.70
 -14  24   2   72.79   41.40
  24  14   2   59.89   43.00
 -14  24   2   61.29   42.50
  14 -24   2   90.89   58.19
 -24 -14   2   -7.20   41.70
  24  12  -2   27.40   38.10
  12 -24  -2   48.90   37.50
 -24 -12  -2   52.49   34.10
 -12  24  -2    2.70   31.60
 -12  24   2   82.59   40.90
 -12  24   2   25.50   36.40
  24  12   2    8.90   28.30
 -24 -12   2  126.39   39.20
  24  10  -2    8.30   27.50
 -10  24  -2  -18.20   28.20
  10 -24  -2  -44.80   33.50
 -24 -10  -2    7.10   33.10
 -10  24   2    0.70   35.70
 -24 -10   2  -12.50   30.60
  10 -24   2   18.30   37.50
 -10  24   2   25.00   33.80
  24  10   2   36.90   40.60
 -24  -8  -2  289.77   52.99
  24   8  -2  165.88   49.10
   8 -24  -2  211.38   53.79
  -8  24  -2  251.37   51.79
  24   8   2  276.77   58.49
 -24  -8   2  262.47   51.39
  -8  24   2  203.38   56.69
   8 -24   2  280.77   52.39
  -8  24   2  143.39   39.90
  -6  24  -2  -15.30   29.20
  24   6  -2   73.39   37.40
 -24  -6  -2   62.69   33.90
  -6  24   2   45.30   36.80
  -6  24   2   91.49   39.00
   6 -24   2   50.19   38.50
 -24  -6   2   49.60   33.50
  24   6   2   79.79   38.00
   6 -24   2   14.90   83.39
   4 -24  -2   -5.40   18.00
  -4  24  -2   -3.10   23.00
  24   4  -2   -3.70   31.40
 -24  -4  -2  -16.80   25.00
 -24  -4   2    9.30   24.40
   4 -24   2  -73.89   67.19
  -4  24   2   33.30   30.90
  -4  24   2   20.40   24.90
  24   4   2  -65.39   28.80
  24   2  -2  184.78   47.60
   2 -24  -2  235.68   52.29
 -24  -2  -2  161.88   44.80
  -2  24  -2   71.29   39.60
  -2  24  -2  154.38   37.60
  -2  24  -2  230.88   86.59
  -2  24   2  130.39   44.40
 -24  -2   2  101.09   36.00
   2 -24   2  201.28   44.00
  -2  24   2  134.49   42.80
   2 -24   2  164.88   87.89
  24   2   2  154.58   44.20
 -24   0  -2   45.00   30.60
  24   0  -2   24.80   40.40
   0  24  -2   43.10   26.80
   0 -24  -2   12.20   30.80
   0  24  -2  -82.39   72.09
   0 -24   2  -40.20   77.49
   0  24   2   52.19   34.50
 -24   0   2   35.70   27.50
   0 -24   2   39.90   26.20
   0  24   2   39.70   30.00
  24   0   2   69.49   42.70
  -2 -24  -2  103.59   37.70
 -24   2  -2   91.99   37.90
   2  24  -2  185.38   85.89
  24  -2  -2   94.69   44.20
   2  24  -2   91.59   30.80
  -2 -24   2  162.38   38.10
 -24   2   2   96.39   35.30
  -2 -24   2   74.59   77.29
   2  24   2   96.89   41.60
  24  -2   2   45.30   39.90
  -4 -24  -2   -6.80   25.20
   4  24  -2  -11.90   71.89
 -24   4  -2   16.70   27.40
   4  24  -2   17.60   25.10
  24  -4  -2  -55.99   31.70
  -4 -24   2  -24.90   68.49
 -24   4   2   14.50   26.50
   4  24   2  113.59   34.70
   4  24   2   10.20   27.90
  -4 -24   2   25.00   33.80
  24  -4   2   25.00   38.80
  -6 -24  -2  133.89   42.40
 -24   6  -2  123.69   35.10
  24  -6  -2  104.49   51.59
   6  24  -2   69.99   34.70
  -6 -24   2  176.38   81.09
  24  -6   2  111.59   47.60
   6  24   2   82.59   38.10
   6  24   2  144.89   40.60
  -6 -24   2  160.88   37.20
 -24   6   2   86.89   33.60
 -24   8  -2  205.28   50.49
  -8 -24  -2  171.08   45.70
   8  24  -2  142.59   43.90
  24  -8  -2   58.89   48.90
   8  24   2  169.48   42.70
 -24   8   2  268.17   54.59
  -8 -24   2  207.58   45.80
  24  -8   2  130.09   57.19
  10  24  -2   22.00   30.70
 -24  10  -2   27.70   33.90
  24 -10  -2  108.19   56.09
 -10 -24  -2   31.40   35.30
 -24  10   2   17.10   35.30
 -10 -24   2   43.30   37.30
  24 -10   2   59.29   63.89
  10  24   2   79.19   36.20
 -24  12  -2   11.90   34.10
  12  24  -2   25.10   35.30
  24 -12  -2   55.19   45.50
 -12 -24  -2   74.19   39.60
 -12 -24   2    1.90   32.80
 -24  12   2  107.39   43.80
  12  24   2   26.60   33.30
  24 -12   2   33.10   61.99
  24 -14  -2  -64.99   40.50
  14  24  -2   11.60   34.60
 -24  14  -2   18.80   37.50
 -14 -24  -2   39.30   36.70
 -14 -24   2   45.50   36.30
 -24  14   2  -50.99   33.60
  14  24   2   44.40   41.70
  24 -14   2   11.40   58.29
  16  24  -2   85.29   43.20
 -16 -24  -2   92.69   45.40
 -24  16  -2   -2.80   44.70
  24 -16  -2   30.70   60.89
 -24  16   2   52.49   43.70
  24 -16   2   26.60   76.49
  16  24   2    1.70   41.20
 -15  25  -2  161.38   45.60
  25  15  -2  172.88   48.90
 -25 -15  -2  103.09   49.40
  15 -25  -2  150.28   66.99
  25  15   2   15.70   48.60
 -15  25   2  117.99   58.09
  15 -25   2  234.58   80.09
 -15  25   2   97.89   45.30
  25  13  -2  -22.00   38.70
 -25 -13  -2   34.40   39.70
  13 -25  -2  -26.60   38.80
 -13  25  -2   44.10   44.90
 -13  25   2   28.60   37.40
 -13  25   2  -24.30   39.10
  25  13   2  -11.20   43.80
 -25 -13   2   -0.70   39.30
  25  11  -2    7.70   36.90
  11 -25  -2  -51.79   40.50
 -11  25  -2    3.70   35.60
 -25 -11  -2   47.70   37.40
 -11  25   2   20.60   36.30
 -25 -11   2   34.70   35.10
  25  11   2  -38.60   35.20
  11 -25   2   25.30   43.90
 -11  25   2  -19.40   42.20
   9 -25  -2  -20.00   34.30
  -9  25  -2   48.40   36.10
 -25  -9  -2   81.99   33.90
  25   9  -2   -6.00   38.40
  25   9   2   46.80   33.60
  -9  25   2   31.40   39.20
  -9  25   2   53.19   35.20
   9 -25   2  -21.40   34.80
 -25  -9   2   28.00   35.70
  25   7  -2  157.28   48.10
  -7  25  -2  190.18   46.70
 -25  -7  -2  130.29   43.80
 -25  -7   2  188.08   43.40
  -7  25   2  130.19   39.30
   7 -25   2  199.78   51.29
  -7  25   2  147.49   37.10
  25   7   2  194.18   54.59
  25   5  -2   22.60   30.90
  -5  25  -2    2.80   31.00
 -25  -5  -2   -3.30   29.70
   5 -25  -2   44.80   37.60
  -5  25   2  -29.20   26.00
  25   5   2  -19.40   41.00
  -5  25   2   -6.80   33.50
 -25  -5   2  -11.90   29.10
   5 -25   2   35.30   33.50
  -3  25  -2  247.38   53.59
   3 -25  -2  180.88   46.80
  -3  25  -2  150.58   43.80
  25   3  -2  144.69   46.70
 -25  -3  -2  107.99   40.90
  -3  25   2  148.79   40.80
  25   3   2  193.68   54.99
 -25  -3   2  195.58   45.30
  -3  25   2  238.98   51.29
   3 -25   2  222.28   49.90
 -25  -1  -2   -2.30   30.10
  -1  25  -2   23.50   30.80
  25   1  -2   27.90   34.40
   1 -25  -2   10.50   28.30
  -1  25   2   79.89   35.80
   1 -25   2   74.29   41.40
   1 -25   2   73.79  122.19
  -1  25   2  110.59   44.40
  25   1   2   -4.70   37.40
 -25  -1   2  116.29   38.70
   1  25  -2   20.80   31.90
  25  -1  -2  177.48   51.79
  -1 -25  -2   55.79   36.70
 -25   1  -2   70.99   41.10
   1  25   2  174.08   44.40
 -25   1   2  169.78   45.60
  25  -1   2   95.49   52.59
  -1 -25   2  120.59   40.00
   1  25   2  130.59   40.10
  -1 -25   2   12.30   92.89
  -3 -25  -2   10.40   34.60
 -25   3  -2   39.40   36.30
   3  25  -2   49.90   35.70
  25  -3  -2  -11.60   35.30
  25  -3   2   18.10   45.60
  -3 -25   2   47.90   32.70
   3  25   2  123.69   41.30
   3  25   2   57.79   33.50
 -25   3   2   -4.50   28.70
   5  25  -2    6.30   29.00
  25  -5  -2    1.80   41.20
 -25   5  -2  -22.10   29.40
  -5 -25  -2    7.60   24.00
  25  -5   2   58.89   44.40
 -25   5   2   44.30   32.90
  -5 -25   2  -12.50   31.60
   5  25   2   33.30   34.20
   7  25  -2   29.10   27.60
  -7 -25  -2   21.10   34.70
 -25   7  -2   24.00   25.30
  25  -7  -2  -53.59   39.60
  25  -7   2   30.40   48.50
 -25   7   2   75.29   34.90
   7  25   2    3.70   29.40
  -7 -25   2  -10.70   32.40
 -25   9  -2  100.49   42.80
   9  25  -2    7.40   33.70
  25  -9  -2   32.00   42.20
  -9 -25  -2   29.90   38.20
  25  -9   2  -50.49   44.20
   9  25   2   36.60   40.80
 -25   9   2    8.40   32.80
  -9 -25   2    2.50   35.70
  25 -11  -2  -49.10   44.00
 -11 -25  -2   -3.70   32.90
  11  25  -2  -25.50   36.00
 -25  11  -2   33.10   39.10
  25 -11   2   40.70   62.09
  11  25   2  -21.70   33.80
 -11 -25   2    0.20   36.20
 -25  11   2    8.60   31.60
 -25  13  -2   23.20   34.20
  25 -13  -2   -9.00   38.90
 -13 -25  -2  103.79   46.60
  13  25  -2  -36.00   32.70
 -25  13   2   51.09   40.10
  25 -13   2  -89.89   53.39
  13  25   2   86.59   40.50
  15  25  -2   19.80   42.20
 -15 -25  -2  -11.00   46.30
  25 -15  -2   -5.80   65.29
 -25  15  -2  -32.00   40.70
 -25  15   2   89.49   54.49
  25 -15   2   -3.70   80.99
  26  12  -2   42.00   45.50
 -12  26  -2   22.60   44.90
  12 -26  -2   45.00   40.30
 -26 -12  -2  -16.20   39.30
 -26 -12   2   30.40   50.29
 -12  26   2   62.19   42.90
  26  12   2  153.98   57.89
  12 -26   2   41.30   59.09
 -10  26  -2   39.40   39.10
  26  10  -2    5.20   42.10
  10 -26  -2   19.90   40.70
 -26 -10  -2   54.99   40.40
 -26 -10   2   13.20   37.50
  10 -26   2  -29.30   40.40
 -10  26   2   89.49   48.70
  26  10   2   24.90   43.40
 -10  26   2   55.79   32.60
 -26  -8  -2   65.39   36.00
  26   8  -2   53.59   36.40
  -8  26  -2  118.49   46.90
 -26  -8   2  135.49   43.00
   8 -26   2   71.79   47.70
  -8  26   2   94.79   37.20
  -8  26   2   46.50   37.60
  26   8   2   25.00   52.69
  26   6  -2  104.19   40.70
  -6  26  -2   49.10   35.60
 -26  -6  -2   91.69   44.90
   6 -26  -2   83.19   43.70
 -26  -6   2   30.90   36.40
  26   6   2   35.50   36.70
   6 -26   2   39.00   42.30
  -6  26   2   10.00   37.90
  -6  26   2   35.60   37.70
 -26  -4  -2   49.90   41.80
  -4  26  -2  103.89   45.10
   4 -26  -2   76.39   37.80
  -4  26  -2  151.98   47.80
  26   4  -2   60.29   45.70
   4 -26   2   60.59   42.00
  -4  26   2  130.19   45.80
 -26  -4   2  131.19   43.70
  26   4   2  140.99   54.29
  -4  26   2  118.39   40.80
  -2  26  -2   60.29   33.10
 -26  -2  -2    8.40   35.00
  26   2  -2  -19.90   32.80
   2 -26  -2   54.19   40.60
 -26  -2   2   30.90   33.40
  -2  26   2   16.00   32.80
  26   2   2  -16.10   43.50
  -2  26   2   13.90   35.20
   2 -26   2  -52.19   33.50
   0  26  -2    6.30   29.60
 -26   0  -2   22.10   31.10
   0 -26  -2   41.60   37.60
  26   0  -2    4.60   40.00
  26   0   2   -2.80   47.40
   0  26   2   15.90   29.50
   0 -26   2  -45.50   35.10
   0  26   2   59.29   31.70
 -26   0   2    1.50   30.80
  -2 -26  -2  219.98   54.89
  26  -2  -2  146.89   54.89
   2  26  -2  125.29   41.20
 -26   2  -2  143.69   41.00
  26  -2   2  154.18   60.09
   2  26   2  293.27   50.59
  -2 -26   2  179.28   54.59
 -26   2   2  169.18   52.29
   2  26   2  130.09   43.70
  -4 -26  -2  130.09   49.10
 -26   4  -2  115.29   43.30
   4  26  -2   40.80   35.40
  26  -4  -2  131.09   55.79
  -4 -26   2   32.00   45.70
   4  26   2  165.18   48.10
 -26   4   2   92.79   41.50
  26  -4   2  190.68   59.69
   4  26   2   89.69   38.30
 -26   6  -2   71.69   34.90
  26  -6  -2  122.49   53.19
   6  26  -2   -3.80   38.00
  -6 -26  -2  -20.30   26.20
  26  -6   2  -60.99   44.50
 -26   6   2   11.20   31.40
  -6 -26   2    2.60   33.90
   6  26   2  -26.60   32.90
  26  -8  -2  -73.29   38.20
  -8 -26  -2  -11.30   34.70
 -26   8  -2  -11.80   33.40
   8  26  -2   60.29   42.40
   8  26   2   11.60   38.80
 -26   8   2   23.20   33.30
  26  -8   2   65.39   62.09
  -8 -26   2   12.80   43.70
 -10 -26  -2   81.39   40.00
 -26  10  -2   95.39   43.70
  26 -10  -2   66.49   38.60
  10  26  -2    8.30   36.60
  26 -10   2    2.20   69.39
 -10 -26   2  115.59   46.50
 -26  10   2   58.39   43.70
  10  26   2   -1.20   37.20
 -26  12  -2   18.20   37.10
  26 -12  -2   -0.90   52.99
 -12 -26  -2   57.89   43.80
  12  26  -2   -0.40   41.70
 -26  12   2   70.79   40.90
  12  26   2   10.20   40.20
  26 -12   2   21.40   71.49
 -27 -11  -2   94.79   44.80
  27  11  -2  -80.29   37.70
 -11  27  -2    5.20   44.20
  11 -27  -2    5.10   48.70
 -27 -11   2 -108.39   49.90
  27  11   2    2.80   53.09
 -11  27   2   41.50   44.20
 -11  27   2   35.70   42.20
  27   9   2   19.20   55.79
   9 -27   2  -31.30   97.19
 -27  -9   2   24.20   42.70
  -9  27   2   58.19   45.30
  -9  27   2   77.79   45.40
   7 -27  -2   -6.50   35.10
 -27  -7  -2    7.90   35.10
  27   7  -2   53.89   45.60
  -7  27  -2   26.00   41.10
   7 -27   2  -43.80   34.70
  -7  27   2   53.39   35.50
  27   7   2   18.80   44.80
 -27  -7   2   -1.10   41.80
  -7  27   2  -65.09   32.00
 -27  -5  -2  143.89   44.30
  27   5  -2  203.48   54.49
  -5  27  -2  168.68   51.59
   5 -27  -2  169.28   58.89
  -5  27  -2   25.60   42.20
  -5  27   2  122.89   47.00
 -27  -5   2  215.18   49.70
   5 -27   2  205.68   46.50
  -5  27   2  195.98   57.89
  27   5   2   63.29   57.79
  27   3  -2   43.50   36.10
  -3  27  -2   54.69   35.30
   3 -27  -2   35.30   40.10
 -27  -3  -2   68.59   43.60
  -3  27   2   22.20   39.40
  27   3   2  -45.20   41.30
   3 -27   2  -20.20   36.40
 -27  -3   2   20.40   34.30
  -3  27   2   28.10   38.10
   1 -27  -2   65.79   49.30
 -27  -1  -2  152.38   47.00
  -1  27  -2  102.19   41.70
  27   1  -2   73.39   48.80
  -1  27   2   85.49   36.90
   1 -27   2  100.99   51.59
  27   1   2   58.69   53.59
  -1  27   2  176.48   47.10
 -27  -1   2   33.50   37.50
   1  27  -2    9.00   33.50
 -27   1  -2   78.59   42.40
  27  -1  -2    3.00   39.60
  -1 -27  -2  -58.79   34.80
   1  27   2    3.60   35.80
 -27   1   2   19.90   39.60
  27  -1   2  -39.30   44.30
  -1 -27   2  -31.60   35.40
   1  27   2   35.40   34.30
  -3 -27  -2   94.79   40.00
  27  -3  -2   89.89   51.39
   3  27  -2   80.89   36.40
 -27   3  -2  121.09   43.10
   3  27   2   81.89   36.00
   3  27   2   30.90   40.80
 -27   3   2   46.40   42.30
  27  -3   2   62.09   50.79
  -3 -27   2    9.20   42.20
 -27   5  -2   85.19   42.10
  -5 -27  -2   72.59   39.90
  27  -5  -2   44.10   48.50
   5  27  -2   -9.90   39.00
   5  27   2   51.59   36.50
 -27   5   2   70.69   44.00
  27  -5   2   41.10   49.50
  -5 -27   2   56.19   39.30
  27  -7  -2  -87.29   39.90
   7  27  -2   63.09   38.30
  -7 -27  -2   11.20   34.60
 -27   7  -2    1.20   31.40
   7  27   2   -2.00   35.90
 -27   7   2   15.10   42.30
  27  -7   2   -1.20   62.39
  27  -9  -2    8.30   46.60
 -27   9   2  -50.89   44.90
  27  -9   2   -7.30   64.49
   9  27   2   69.99   44.20
 -27  11  -2   95.09   49.50
 -11 -27  -2  -41.30   45.00
  27 -11  -2  -54.99   58.49
  11  27  -2   17.20   41.20
  27 -11   2   28.20   65.99
 -27  11   2   59.59   47.80
 -28  -8  -2   17.90   41.60
  28   8  -2   78.39   51.79
   8 -28  -2    5.20   36.90
  -8  28  -2   45.60   47.60
 -28  -8   2   27.60   50.59
  28   8   2  -30.20   48.10
  -8  28   2   77.49   50.89
   6 -28  -2  181.28   60.89
 -28  -6  -2   21.10   39.80
  28   6  -2   38.40   43.40
  -6  28  -2   54.89   35.70
  -6  28   2  100.89   47.80
 -28  -6   2  113.09   49.50
  28   6   2  104.19   54.49
  -6  28   2   22.70   45.90
   4 -28  -2   -5.00   53.09
  -4  28  -2    1.70   38.80
 -28  -4   2   27.80   46.20
   4 -28   2  103.29   82.29
  28   4   2    8.80   56.39
  -4  28   2   66.09   36.40
  -4  28   2  -16.80   33.50
  28   2  -2  -49.10   38.30
 -28  -2  -2   22.50   33.40
   2 -28  -2    6.60   46.50
  -2  28  -2  105.69   47.70
  -2  28   2   45.20   39.60
  28   2   2  -59.89   46.50
   2 -28   2   19.30   55.29
 -28  -2   2  -13.90   46.70
  -2  28   2   53.19   40.30
   0  28  -2  -21.40   36.30
   0 -28  -2  -17.80   44.10
  28   0  -2   78.99   51.09
 -28   0  -2  106.19   44.10
 -28   0   2  130.99   54.19
  28   0   2    3.40   56.69
   0  28   2   29.70   36.70
   0  28   2   25.90   37.20
 -28   2  -2   -0.90   35.90
  28  -2  -2 -124.99   37.80
  -2 -28  -2   40.70   46.60
   2  28  -2   36.80   37.60
 -28   2   2  -49.00   45.20
   2  28   2   76.59   46.10
   2  28   2   37.80   35.30
  28  -2   2  -14.80   62.59
  -4 -28  -2   62.69   51.49
  28  -4   2  186.68   77.59
   4  28   2  162.18   52.49
 -28   4   2  232.08   59.89
  28  -6  -2   34.60   60.09
 -28   6  -2   16.50   38.00
   6  28  -2  -12.20   40.70
  -6 -28  -2   47.50   45.70
   6  28   2   -1.60   38.90
  28  -6   2  -29.70   59.69
 -28   6   2   23.10   45.70
  28  -8  -2   29.50   59.99
  -8 -28  -2  -71.09   40.20
   8  28  -2   37.00   41.40
 -28   8  -2   49.80   41.30
 -28   8   2   52.89   45.40
  28  -8   2  -11.90   66.59
  29   3  -2   -0.40   55.89
   3 -29  -2   66.49   53.69
  -3  29  -2   60.29   43.10
 -29  -3  -2  136.09   48.90
 -29  -3   2   74.89   58.59
  29   3   2  117.99   68.09
  -3  29   2  126.99   53.59
  -1  29  -2  -34.90   39.60
  29   1  -2  -23.80   51.99
 -29  -1  -2   11.90   40.20
   1 -29  -2  -18.10   41.90
  -1  29   2  -15.60   43.60
 -29  -1   2  115.79   49.50
  29   1   2   10.00   63.99
  -1  29   2   43.50   41.80
   1  29  -2   36.70   40.70
  -1 -29  -2   71.19   45.20
  29  -1  -2    9.30   56.29
 -29   1  -2  -11.30   36.90
 -29   1   2   55.89   50.99
   1  29   2   76.79   45.50
  29  -1   2  109.69   66.59
   1  29   2   -6.60   45.40
 -29   3  -2   82.79   45.10
   3  29  -2  110.69   48.40
  -3 -29  -2   34.50   49.60
  29  -3  -2   90.99   65.49
 -29   3   2   10.50   41.30
  29  -3   2   40.40   65.09
   0  -1  -3  335.57   26.30
  -1   0  -3  346.77   33.10
  -1   0  -3  421.46   29.60
   0  -1  -3  396.76   33.40
   0  -1  -3  347.37   17.50
   1   0  -3  356.46   26.50
   1   0  -3  418.76   32.60
   0   1  -3  354.06   26.70
   0   1  -3  401.16   33.80
  -1   0   3  361.76   27.40
   1   0   3  339.27   27.40
   1   0   3  366.86   15.80
   0  -1   3  386.86   27.50
   0   1   3  411.76   32.30
   0   1   3  314.97   27.30
   1   0   3  458.45   35.80
  -2  -1  -3  849.22   46.50
   1  -2  -3  850.01   30.60
  -1   2  -3  929.21   54.89
   1  -2  -3  838.42   37.20
   1  -2  -3  812.82   46.80
   1  -2  -3  847.02   28.70
  -2  -1  -3  858.71   54.59
   2   1  -3  858.51   40.80
   1  -2  -3  871.51   45.20
  -2  -1  -3  880.71   29.10
   2   1  -3  894.31   32.40
  -1   2  -3  807.52   43.00
  -2  -1  -3  850.61   37.10
   1  -2   3  890.01   43.50
   2   1   3  954.60   54.39
  -1   2   3  856.11   45.20
   1  -2   3  873.61   31.30
  -2  -1   3  845.12   41.10
   2   1   3  889.31   47.10
  -1  -2  -3  378.16   24.40
   2  -1  -3  365.96   30.40
   2  -1  -3  341.27   26.80
  -1  -2  -3  371.66   16.60
  -1  -2  -3  377.36   18.40
  -1  -2  -3  354.36   33.80
  -1  -2  -3  370.36   29.90
   2  -1  -3  332.07   21.40
   2  -1  -3  387.06   14.30
  -2   1  -3  423.16   36.90
   1   2  -3  425.86   34.30
   1   2  -3  385.36   26.60
   2  -1  -3  385.16   14.20
  -2   1  -3  332.07   27.70
   1   2  -3  375.56   16.20
   1   2   3  334.17   30.90
   2  -1   3  391.26   28.60
   1   2   3  301.57   28.30
  -1  -2   3  372.56   26.40
   2  -1   3  407.26   36.00
  -2   1   3  356.86   28.10
  -1  -2   3  394.96   17.10
   2  -1   3  364.36   20.10
  -3  -2  -3  621.04   48.40
  -2   3  -3  618.94   22.80
  -3  -2  -3  619.74   27.50
  -3  -2  -3  607.04   36.00
   2  -3  -3  589.04   37.40
   3   2  -3  632.44   32.30
   2  -3  -3  616.14   35.60
   2  -3  -3  614.74   30.20
  -3  -2  -3  637.94   41.00
   3   2  -3  621.54   22.50
  -2   3  -3  629.24   24.30
   2  -3  -3  683.93   39.00
   3   2  -3  624.64   22.90
  -2   3  -3  618.24   47.50
  -3  -2  -3  642.44   27.70
   2  -3  -3  577.14   26.90
  -2   3  -3  580.94   35.70
   3   2   3  650.63   47.40
   2  -3   3  658.23   33.80
   3   2   3  611.24   39.80
  -3  -2   3  609.74   32.20
   2  -3   3  583.34   44.90
  -2   3   3  570.74   38.10
   3   2   3  643.94   37.30
  -3  -2   3  615.04   31.90
   3   0  -3 1133.89   46.60
  -3   0  -3 1178.38   56.99
   0  -3  -3 1097.89   55.29
  -3   0  -3 1155.68   38.30
   3   0  -3 1179.28   50.49
   0  -3  -3 1160.48   60.39
  -3   0  -3 1162.78   54.99
   3   0  -3 1161.38   36.60
   3   0  -3 1161.78   36.40
   0   3  -3 1134.49   50.59
   0  -3  -3 1198.18   40.70
   0  -3  -3 1113.99   50.89
   0   3  -3 1301.17   65.59
  -3   0  -3 1155.18   40.20
  -3   0  -3 1225.48   69.09
   3   0   3 1120.39   54.49
   3   0   3 1217.88   55.99
   0   3   3 1151.98   51.29
   0   3   3 1157.98   57.29
   3   0   3 1268.87   67.39
   0  -3   3 1216.58   50.59
   0  -3   3 1258.97   43.80
   0   3   3 1277.27   58.79
  -3   0   3 1161.08   51.39
  -3   2  -3  674.13   50.89
  -2  -3  -3  687.23   29.00
   3  -2  -3  640.94   27.10
   3  -2  -3  687.13   38.60
   3  -2  -3  656.43   37.50
  -2  -3  -3  681.63   38.90
   2   3  -3  659.23   32.40
  -2  -3  -3  644.14   29.50
   2   3  -3  612.04   21.60
  -3   2  -3  672.33   25.00
  -2  -3  -3  566.44   46.90
   3  -2  -3  660.03   32.10
  -3   2  -3  608.94   38.80
   2   3  -3  657.73   22.50
  -2  -3  -3  579.84   38.80
  -3   2  -3  641.64   27.70
   3  -2  -3  677.83   39.10
   2   3   3  714.73   47.20
  -2  -3   3  663.93   33.10
  -2  -3   3  704.53   32.70
   2   3   3  629.64   37.90
   3  -2   3  617.74   37.80
   2   3   3  541.05   38.90
   3  -2   3  682.43   47.90
  -3   2   3  617.44   38.30
  -4  -3  -3  403.46   24.30
   3  -4  -3  365.66   32.30
   3  -4  -3  401.26   27.30
   4   3  -3  437.36   21.90
   4   3  -3  377.76   23.10
  -4  -3  -3  407.36   34.70
   3  -4  -3  439.36   29.30
  -3   4  -3  384.76   23.70
   3  -4  -3  407.66   30.70
  -4  -3  -3  390.96   31.90
  -3   4  -3  450.75   43.30
  -3   4  -3  425.96   21.70
   4   3  -3  426.26   21.00
   4   3  -3  394.16   30.20
  -3   4  -3  419.86   30.80
   3  -4  -3  398.86   27.20
   4   3   3  371.16   39.80
   4   3   3  434.26   22.20
   4   3   3  433.36   35.20
  -4  -3   3  428.76   31.20
  -3   4   3  414.46   33.60
   4   3   3  418.06   34.00
  -3   4   3  401.06   20.30
  -4  -3   3  375.96   23.40
   3  -4   3  427.26   32.20
   3  -4   3  465.95   41.10
   4   3   3  375.86   21.30
   4   1  -3  384.96   29.60
  -4  -1  -3  398.36   32.50
   1  -4  -3  496.35   35.10
  -4  -1  -3  465.35   24.30
  -4  -1  -3  483.25   32.30
  -1   4  -3  469.35   19.80
  -4  -1  -3  388.86   41.40
  -1   4  -3  440.96   19.50
   1  -4  -3  445.06   24.20
   4   1  -3  474.15   30.20
  -1   4  -3  480.85   41.00
  -4  -1  -3  485.15   23.70
   1  -4  -3  448.86   34.50
   1  -4  -3  440.16   31.80
   1  -4  -3  517.65   29.20
   4   1  -3  456.55   20.90
  -1   4  -3  451.75   29.90
   4   1   3  456.85   15.20
  -4  -1   3  437.06   27.80
  -1   4   3  517.25   32.90
  -1   4   3  464.05   18.20
  -1   4   3  466.85   19.50
  -1   4   3  390.76   33.00
   4   1   3  433.86   33.40
   4   1   3  474.45   33.10
   1  -4   3  460.15   28.70
   4   1   3  481.35   41.70
  -1   4   3  485.65   34.80
   4  -1  -3  315.37   24.90
   4  -1  -3  288.57   17.80
  -1  -4  -3  284.27   20.70
   1   4  -3  339.17   23.30
   1   4  -3  273.47   20.80
  -4   1  -3  306.27   20.00
  -4   1  -3  301.27   28.10
   1   4  -3  301.37   14.40
   4  -1  -3  298.37   17.80
  -1  -4  -3  262.37   34.50
  -1  -4  -3  336.87   28.80
  -4   1  -3  285.67   16.90
  -4   1  -3  295.77   42.30
  -1  -4  -3  285.87   19.10
   4  -1  -3  282.27   25.60
   1   4  -3  301.87   15.20
  -1  -4  -3  301.77   26.70
   1   4   3  290.07   16.10
   4  -1   3  282.27   26.20
  -4   1   3  291.57   25.00
  -1  -4   3  252.57   21.50
   4  -1   3  342.37   34.30
   4  -1   3  285.27   25.40
   1   4   3  257.97   27.50
   1   4   3  299.47   28.30
   1   4   3  327.77   28.20
  -3  -4  -3  946.71   52.19
   3   4  -3  859.61   44.90
   4  -3  -3  934.11   44.00
  -4   3  -3  866.11   38.90
  -4   3  -3  856.31   34.20
  -4   3  -3  797.12   59.39
   3   4  -3  816.92   32.00
   3   4  -3  841.62   37.00
   4  -3  -3  838.82   40.00
  -4   3  -3  881.21   46.70
  -3  -4  -3  789.62   47.90
   4  -3  -3  792.82   44.20
  -3  -4  -3  881.11   38.80
   3   4  -3  784.42   32.40
   4  -3  -3  862.11   37.10
   3   4   3  904.11   51.39
   3   4   3  833.32   48.40
   3   4   3  806.02   55.29
  -3  -4   3  801.32   35.80
   3   4   3  847.92   35.70
  -4   3   3  810.32   45.70
   4  -3   3  855.61   57.19
  -3  -4   3  808.42   43.70
  -4   3   3  847.52   30.50
   5   4  -3  506.35   28.60
   4  -5  -3  534.05   41.70
  -5  -4  -3  513.75   30.70
  -4   5  -3  521.25   32.00
   4  -5  -3  500.35   36.70
   5   4  -3  503.75   39.20
  -5  -4  -3  514.55   39.30
  -4   5  -3  483.45   34.30
   4  -5  -3  542.25   30.80
   5   4  -3  512.95   25.00
  -4   5  -3  522.55   28.30
  -5  -4  -3  537.75   43.20
   4  -5  -3  557.54   37.00
  -5  -4  -3  493.25   31.00
  -4   5  -3  495.05   46.90
   4  -5  -3  522.25   30.50
  -5  -4   3  515.45   20.40
   5   4   3  519.35   28.90
   4  -5   3  611.14   48.40
   5   4   3  532.65   43.30
   4  -5   3  483.35   21.30
  -5  -4   3  519.15   39.20
   5   4   3  522.05   39.20
  -4   5   3  487.45   26.70
  -4   5   3  496.35   37.60
   5   4   3  525.65   28.50
   5   4   3  486.45   48.40
   5   2  -3  272.47   19.90
  -5  -2  -3  251.07   30.70
  -5  -2  -3  280.47   20.70
  -2   5  -3  259.17   37.10
   5   2  -3  305.77   28.80
   2  -5  -3  263.17   28.20
  -2   5  -3  272.17   17.70
   2  -5  -3  265.17   21.20
  -5  -2  -3  298.97   21.00
  -2   5  -3  308.17   25.20
  -2   5  -3  315.37   20.10
   5   2  -3  287.47   18.30
   2  -5  -3  234.08   29.90
   5   2  -3  285.37   18.80
   2  -5  -3  252.97   24.30
  -5  -2  -3  331.17   30.80
   2  -5  -3  264.67   24.10
   5   2   3  302.17   30.90
  -5  -2   3  258.47   20.60
  -5  -2   3  273.97   27.10
  -2   5   3  259.77   19.10
   5   2   3  301.67   42.10
  -2   5   3  321.97   24.00
   5   2   3  297.47   27.50
  -2   5   3  280.57   29.30
   2  -5   3  295.87   28.10
  -2   5   3  306.97   20.50
  -5   0  -3 1533.95   87.69
   0   5  -3 1669.83   53.79
   0   5  -3 1679.43   67.59
   0  -5  -3 1716.73   65.59
   5   0  -3 1722.53   71.89
  -5   0  -3 1719.13   58.69
   0   5  -3 1693.83   64.39
   0  -5  -3 1617.64   64.69
   5   0  -3 1651.63   56.29
   0  -5  -3 1762.72   76.19
   0  -5  -3 1460.35   72.09
   0  -5  -3 1692.33   73.39
   0   5  -3 1626.34   54.19
   5   0  -3 1738.83   63.29
   5   0  -3 1722.43   57.39
  -5   0  -3 1685.63   71.99
  -5   0  -3 1698.43   60.39
  -5   0  -3 1687.03   73.69
   5   0   3 1692.63   50.79
   0   5   3 1678.73   75.09
   0  -5   3 1624.84   67.39
   0   5   3 1686.73   74.79
   5   0   3 1715.23   72.99
  -5   0   3 1624.54   64.09
   5   0   3 1722.33   87.29
   0   5   3 1618.44   58.09
   5   0   3 1662.33   72.39
   2   5  -3 2885.21   92.89
   2   5  -3 2878.71   85.29
  -5   2  -3 2826.32  105.19
  -5   2  -3 2826.62  126.49
   5  -2  -3 2632.44   93.59
   2   5  -3 2863.61  101.49
  -2  -5  -3 2942.61  110.69
   2   5  -3 3004.50   86.79
   5  -2  -3 2941.21   99.19
  -5   2  -3 2936.51   89.09
   5  -2  -3 2877.11   92.79
  -2  -5  -3 2955.70  107.89
  -5   2  -3 2849.31   93.89
  -2  -5  -3 2922.01   92.69
   5  -2   3 2969.90  106.09
   5  -2   3 2840.12   79.49
   2   5   3 2831.02   91.09
   2   5   3 2843.42  113.09
   2   5   3 2786.82   86.09
  -5   2   3 2864.21  100.19
  -2  -5   3 2912.31  101.39
  -5   2   3 2882.21   81.99
   5  -2   3 2797.72  120.79
   2   5   3 2787.32  108.39
   2   5   3 2878.21  108.39
  -4  -5  -3 1340.87   54.49
  -4  -5  -3 1227.78   63.29
   5  -4  -3 1247.88   58.89
   4   5  -3 1265.77   49.30
  -5   4  -3 1199.28   76.19
  -4  -5  -3 1317.27   69.89
   4   5  -3 1238.18   48.00
  -5   4  -3 1177.98   54.19
   4   5  -3 1210.98   45.60
   4   5  -3 1250.17   63.99
  -4  -5  -3 1269.37   53.29
  -5   4  -3 1294.07   50.09
   5  -4  -3 1328.87   53.19
   5  -4  -3 1330.97   58.99
  -5   4  -3 1201.58   59.79
   5  -4   3 1300.37   74.09
   4   5   3 1260.47   68.89
   4   5   3 1236.78   74.09
   4   5   3 1255.37   48.80
  -5   4   3 1306.67   50.99
  -5   4   3 1265.07   60.69
   5  -4   3 1324.47   48.10
   5  -4   3 1271.77   42.70
  -4  -5   3 1219.58   62.99
   4   5   3 1283.67   51.69
  -5   4   3 1259.87   46.90
  -4  -5   3 1229.98   37.80
   4   5   3 1207.48   63.29
  -4  -5   3 1264.67   38.00
  -6  -5  -3 2192.98   92.39
   6   5  -3 2127.99   75.69
   5  -6  -3 2150.48   80.29
   6   5  -3 2099.59   95.29
  -6  -5  -3 2191.28   80.59
[truncated: 455,024 more chars]
